# Supplementary material for: Polar cell membrane nanotubes containing microtubules and acidic vesicles render Drosophila eggs fertile
Source: PLoS Biol. 2025 Dec 2;23(12):e3003533. doi: 10.1371/journal.pbio.3003533 (PMC12697985; doi:10.1371/journal.pbio.3003533)
Supplement: S1 Data — Panel K: Length of the polar cell protrusions. Panel L: Delta changes of polar cell protrusion length. Panel N: Width of the protrusions. (XLSX) [file pbio.3003533.s031.xlsx]

## Sheet: Panel K
			Fig 3K			Length of the polar cell protrusions
time pts	length in um	length in um	length in uM	length in uM	length in uM	length in uM	length in uM	length in uM	avg	stdv	sem		time pts	avg	sem		avg	sem	length in uM	time pts	delta length
0	3.286	2.391	3.581	2.606	2.619	2.564	1.67	2.941	2.70725	0.581561	0.205615		0	2.70725	0.205615	0	2.70725	0.205615	6.005	0	0
2	3.612	2.397	3.089	2.786	3.95	2.674	2.38	3.148	3.0045	0.561476	0.198514		2	3.0045	0.198514	48	3.838	0.264951	7.431	2	0.29725
4	3.843	2.911	3.593	3.372	2.852	2.962	3.305	3.25	3.261	0.346927	0.122658		4	3.261	0.122658	98	5.15175	0.386762	7.529	4	0.104625
6	3.852	2.482	3.574	3.12	3.373	3.064	3.479	3.981	3.36562	0.478641	0.169227		6	3.36562	0.169227	148	5.62413	0.502252	8.033	6	0.132625
8	4.331	2.855	3.325	4.194	2.912	3.085	3.686	3.598	3.49825	0.558185	0.19735		8	3.49825	0.19735	208	6.61	0.934486	6.772	8	-0.25425
10	4.547	3.194	2.826	3.096	2.907	3.31	3.386	2.686	3.244	0.578963	0.204696		10	3.244	0.204696	260	7.24175	1.49742	6.784	10	0.367
12	4.606	3.127	3.151	4.855	3.03	3.191	3.788	3.14	3.611	0.731979	0.258796		12	3.611	0.258796	312	8.02025	1.79167	6.111	12	-0.259
14	4.819	3.07	3.418	3.72	2.424	3.403	3.521	2.441	3.352	0.764728	0.270375		14	3.352	0.270375	362	7.64925	1.96024	6.161	14	0.220125
16	5.094	2.78	3.941	3.256	3.373	3.293	3.771	3.069	3.57213	0.716122	0.25319		16	3.57213	0.25319	402	7.238	1.98278	6.891	16	0.265
18	4.978	3.41	3.912	3.748	3.019	4.121	4.093	3.416	3.83713	0.596455	0.210881		18	3.83713	0.210881				7.586	18	-0.077125
20	4.164	3.839	3.561	3.716	3.21	4.821	3.519	3.25	3.76	0.528799	0.18696		20	3.76	0.18696				6.485	20	-0.24675
22	4.023	3.236	2.923	3.499	3.471	3.64	3.865	3.449	3.51325	0.344553	0.121819		22	3.51325	0.121819				5.911	22	-0.103
24	4.585	2.742	3.515	3.134	4.132	2.656	3.455	3.063	3.41025	0.66829	0.236279		24	3.41025	0.236279				5.59	24	0.145375
26	4.407	3.657	2.844	3.465	3.607	3.156	3.605	3.704	3.55563	0.453011	0.160165		26	3.55563	0.160165				5.752	26	0.037625
28	4.86	3.312	4.064	2.656	3.664	3.275	3.253	3.662	3.59325	0.655808	0.231865		28	3.59325	0.231865				6.714	28	0.021875
30	4.409	3.547	3.378	3.284	3.818	3.966	3.167	3.352	3.61513	0.420046	0.14851		30	3.61513	0.14851				6.229	30	0.069875
32	4.992	3.195	4.085	3.884	3.666	3.113	3.622	2.923	3.685	0.661179	0.233764		32	3.685	0.233764				6.668	32	0.10925
34	5.278	3.821	4.063	3.829	3.95	3.302	3.322	2.789	3.79425	0.734437	0.259665		34	3.79425	0.259665				7.149	34	0.207375
36	5.259	3.673	4.412	4.619	3.84	3.067	3.915	3.228	4.00162	0.731358	0.258577		36	4.00162	0.258577				6.949	36	-0.000125
38	5.294	4.293	4.477	4.189	3.895	3.085	3.907	2.872	4.0015	0.770232	0.272321		38	4.0015	0.272321				7.117	38	-0.253375
40	4.974	3.523	4.545	4.159	3.822	3.03	3.187	2.745	3.74813	0.774556	0.27385		40	3.74813	0.27385				7.279	40	0.197
42	5.62	3.946	4.35	5.59	3.14	3.543	3.452	1.92	3.94512	1.24378	0.439748		42	3.94512	0.439748				8.456	42	-0.18275
44	5.215	3.855	4.276	4.486	3.445	3.148	3.521	2.153	3.76238	0.928338	0.32822		44	3.76238	0.32822				8.704	44	0.152375
46	4.976	3.815	3.996	4.279	4.178	3.597	3.748	2.729	3.91475	0.641377	0.226763		46	3.91475	0.226763				7.901	46	-0.07675
48	4.909	3.475	4.758	4.325	3.797	3.127	2.899	3.414	3.838	0.749388	0.264951		48	3.838	0.264951				7.513	48	-0.192875
50	5.621	3.455	4.287	3.568	3.476	3.182	3.076	2.496	3.64512	0.944583	0.333964		50	3.64512	0.333964				8.563	50	0.4435
52	5.483	3.882	4.598	3.967	4.009	3.293	3.877	3.6	4.08862	0.674445	0.238455		52	4.08862	0.238455				8.524	52	-0.139625
54	4.989	3.127	4.535	4.514	4.581	3.495	3.411	2.94	3.949	0.786763	0.278165		54	3.949	0.278165				9.731	54	0.34325
56	5.564	3.603	5.042	5.469	3.84	3.767	3.643	3.41	4.29225	0.903927	0.31959		56	4.29225	0.31959				8.471	56	-0.173875
58	5.571	3.92	4.944	4.808	3.678	3.479	3.657	2.89	4.11837	0.896916	0.317111		58	4.11837	0.317111				7.651	58	0.038625
60	5.635	3.42	4.59	5.104	4.254	3.265	4.144	2.844	4.157	0.951777	0.336507		60	4.157	0.336507				8.069	60	0.20525
62	5.361	3.594	5.793	5.141	5.31	3.555	3.936	2.208	4.36225	1.23135	0.435352		62	4.36225	0.435352				7.339	62	-0.262875
64	5.82	3.265	4.772	4.095	5.033	4	3.226	2.584	4.09938	1.07237	0.379144		64	4.09938	0.379144				7.635	64	0.016875
66	5.871	3.364	3.923	4.971	4.435	4.174	3.403	2.789	4.11625	0.984757	0.348168		66	4.11625	0.348168				7.715	66	0.01025
68	5.473	3.653	4.058	3.914	4.329	5.102	3.466	3.017	4.1265	0.823492	0.291151		68	4.1265	0.291151				7.728	68	-0.010625
70	5.329	3.822	3.759	4.289	4.429	5.364	3.596	2.339	4.11587	0.985523	0.348438		70	4.11587	0.348438				6.968	70	0.35775
72	5.722	3.898	4.772	4.52	5.34	5.213	3.469	2.855	4.47362	0.993368	0.351212		72	4.47362	0.351212				7.47	72	0.31625
74	6.57	4.348	5.348	5.203	4.771	5.559	3.541	2.979	4.78987	1.15122	0.407021		74	4.78987	0.407021				7.76	74	-0.344375
76	5.499	4.194	5.107	5.181	4.527	4.455	3.974	2.627	4.4455	0.901399	0.318696		76	4.4455	0.318696				7.434	76	0.094625
78	5.588	3.962	5.23	5.039	4.961	4.4	3.954	3.187	4.54012	0.804304	0.284367		78	4.54012	0.284367				7.889	78	0.17625
80	5.852	4.407	4.957	5.788	5.338	4.318	4.271	2.8	4.71638	1.00054	0.353749		80	4.71638	0.353749				8.038	80	0.033125
82	5.804	4.452	5.054	5.681	5.08	5.175	4.254	2.496	4.7495	1.0539	0.372614		82	4.7495	0.372614				8.521	82	0.05825
84	5.709	4.15	4.924	5.393	4.988	6.196	4.282	2.82	4.80775	1.0548	0.372931		84	4.80775	0.372931				8.166	84	-0.171625
86	5.537	3.886	4.787	5.878	5.172	4.567	4.317	2.945	4.63613	0.94059	0.332552		86	4.63613	0.332552				7.403	86	0.2355
88	5.996	3.791	4.567	5.994	4.686	6.355	4.808	2.776	4.87162	1.21978	0.431261		88	4.87162	0.431261				7.11	88	0.194125
90	5.783	4.332	4.768	6.795	4.92	6.084	4.224	3.62	5.06575	1.06828	0.377699		90	5.06575	0.377699				7.229	90	-0.188375
92	6.085	4.646	5.162	5.747	4.872	5.693	3.797	3.017	4.87737	1.04489	0.369429		92	4.87737	0.369429				7.87	92	0.069375
94	5.931	4.012	5.682	5.935	5.365	5.935	3.476	3.238	4.94675	1.17073	0.413919		94	4.94675	0.413919				7.66	94	0.189125
96	6.135	3.929	5.182	6.729	5.728	6.249	3.64	3.495	5.13588	1.28256	0.453458		96	5.13588	0.453458				7.041	96	0.015875
98	5.787	3.965	5.171	6.666	5.496	6.026	4.747	3.356	5.15175	1.09392	0.386762		98	5.15175	0.386762				7.76	98	-0.108625
100	6.173	4.134	4.369	6.468	5.95	5.932	4.081	3.238	5.04312	1.21799	0.430629		100	5.04312	0.430629				7.819	100	-0.0985
102	6.201	4.174	5.419	6.514	4.279	5.157	3.986	3.827	4.94462	1.03624	0.366369		102	4.94462	0.366369				8.046	102	0.2285
104	5.486	4.322	6.095	5.777	6.232	5.53	4.01	3.933	5.17312	0.939313	0.332101		104	5.17312	0.332101				7.964	104	-0.27475
106	5.597	4.462	4.502	5.647	5.138	5.528	4.194	4.119	4.89837	0.649557	0.229655		106	4.89837	0.229655				8.401	106	0.042875
108	5.244	4.229	5.059	6.116	4.98	5.628	4.676	3.598	4.94125	0.787461	0.278412		108	4.94125	0.278412				8.447	108	0.1755
110	5.273	4.459	5.127	6.249	5.498	6.255	4.247	3.826	5.11675	0.894636	0.316304		110	5.11675	0.316304				7.536	110	-0.0915
112	5.331	4.344	5.107	5.247	5.573	5.963	4.609	4.028	5.02525	0.650342	0.229933		112	5.02525	0.229933				6.975	112	0.025875
114	5.99	4.113	5.555	6.042	5.704	4.888	4.033	4.084	5.05113	0.880102	0.311166		114	5.05113	0.311166				7.191	114	0.14125
116	7.092	4.139	5.293	6.428	5.063	5.49	4.276	3.758	5.19238	1.15	0.406592		116	5.19238	0.406592				7.808	116	0.214625
118	7.269	4.508	5.84	5.943	6.162	6.452	3.817	3.265	5.407	1.39019	0.49151		118	5.407	0.49151				7.016	118	-0.137
120	7.194	4.372	5.629	5.545	5.728	5.978	4.299	3.415	5.27	1.18367	0.418496		120	5.27	0.418496				6.915	120	0.08975
122	7.21	4.441	5.511	5.576	4.702	6.277	4.271	4.89	5.35975	1.00123	0.353991		122	5.35975	0.353991				7.365	122	0.252
124	6.827	4.691	5.862	5.727	5.681	6.309	4.082	5.715	5.61175	0.865388	0.305964		124	5.61175	0.305964				7.63	124	-0.30525
126	7.156	4.315	6.492	5.479	4.8	4.379	4.121	5.71	5.3065	1.1035	0.390148		126	5.3065	0.390148				7.537	126	0.2895
128	7.654	4.084	6.502	6.029	4.588	5.564	4.493	5.854	5.596	1.18503	0.418976		128	5.596	0.418976				7.691	128	-0.082625
130	7.01	4.079	5.385	6.364	5.564	6.066	4.422	5.217	5.51337	0.972791	0.343937		130	5.51337	0.343937				8.846	130	0.018625
132	7.039	4.115	5.618	5.614	5.525	6.904	4.26	5.181	5.532	1.06346	0.375995		132	5.532	0.375995				7.832	132	0.235
134	7.218	4.322	5.919	6.213	5.642	6.66	4.529	5.633	5.767	0.984096	0.347934		134	5.767	0.347934				9.729	134	-0.08075
136	7.484	4.441	5.635	6.19	5.701	6	4.639	5.4	5.68625	0.949908	0.335846		136	5.68625	0.335846				8.52	136	-0.2405
138	7.718	4.187	5.659	5.46	4.517	5.815	4.393	5.817	5.44575	1.1363	0.401747		138	5.44575	0.401747				9.148	138	0.1095
140	7.761	3.898	5.678	5.414	5.708	5.749	4.266	5.968	5.55525	1.16743	0.412752		140	5.55525	0.412752				9.814	140	-0.137625
142	8.126	3.596	5.486	5.31	5.635	5.209	4.018	5.961	5.41762	1.36355	0.482092		142	5.41762	0.482092				9.673	142	0.348125
144	8.439	4.012	5.872	6.217	5.741	5.74	3.92	6.185	5.76575	1.41526	0.500374		144	5.76575	0.500374				9.031	144	-0.160375
146	7.721	3.96	5.724	6.183	6.1	5.027	3.752	6.376	5.60538	1.31686	0.465586		146	5.60538	0.465586				8.646	146	0.01875
148	7.763	3.951	6.407	6.168	5.421	4.996	3.571	6.716	5.62413	1.42057	0.502252		148	5.62413	0.502252				9.375	148	0.06175
150	7.573	4.868	6.357	6.548	5.53	5.029	3.608	5.974	5.68587	1.21186	0.42846		150	5.68587	0.42846				9.834	150	-0.069
152	8.041	3.872	6.326	5.977	4.691	6.069	3.458	6.501	5.61687	1.51458	0.535489		152	5.61687	0.535489				9.934	152	-0.057875
154	7.518	3.819	5.374	6.434	5.725	5.581	3.372	6.649	5.559	1.39715	0.493973		154	5.559	0.493973				9.446	154	0.336625
156	8.113	4.11	5.944	6.39	5.805	5.845	4.033	6.925	5.89562	1.35708	0.479806		156	5.89562	0.479806				9.497	156	-0.32075
158	8.269	3.829	5.685	5.622	5.043	5.543	4.183	6.425	5.57487	1.37657	0.486697		158	5.57487	0.486697				9.251	158	0.28575
160	8.03	3.724	5.702	5.934	6.411	6.352	3.584	7.148	5.86063	1.54396	0.545876		160	5.86063	0.545876				9.963	160	-0.113125
162	7.663	4.001	6.154	5.077	5.567	5.999	3.952	7.567	5.7475	1.41242	0.49937		162	5.7475	0.49937				8.825	162	0.222125
164	8.122	3.691	5.716	6.842	5.828	5.86	4.173	7.525	5.96962	1.52734	0.540001		164	5.96962	0.540001				8.342	164	0.105625
166	8.329	3.784	5.531	6.883	6.203	5.236	4.198	8.438	6.07525	1.73638	0.61391		166	6.07525	0.61391				9.303	166	0.378375
168	8.67	4.15	7.061	6.721	5.272	6.978	4.325	8.452	6.45363	1.72607	0.610263		168	6.45363	0.610263				8.836	168	-0.211875
170	8.738	3.603	6.057	7.211	4.99	5.97	4.354	9.011	6.24175	1.96545	0.694898		170	6.24175	0.694898				8.765	170	0.27625
172	8.665	3.481	6.452	7.132	6.585	5.979	4.872	8.978	6.518	1.82327	0.64463		172	6.518	0.64463				8.998	172	-0.41725
174	8.074	3.986	5.06	7.014	4.492	6.202	4.763	9.215	6.10075	1.86584	0.659681		174	6.10075	0.659681				8.599	174	0.253375
176	8.725	3.767	5.031	7.491	5.852	6.512	4.619	8.836	6.35412	1.88243	0.665546		176	6.35412	0.665546				9.583	176	-0.06
178	9.024	3.986	5.593	6.595	5.137	7.023	4.47	8.525	6.29413	1.83366	0.648303		178	6.29413	0.648303				8.684	178	-0.06675
180	8.653	4.156	6.823	6.31	6.029	5.74	4.181	7.927	6.22737	1.59862	0.565203		180	6.22737	0.565203				8.218	180	0.2055
182	9.015	3.829	5.793	7.466	6.373	6.141	4.493	8.353	6.43288	1.79137	0.633352		182	6.43288	0.633352				7.519	182	0.125
184	9.65	4.17	6.374	5.993	6.037	7.163	3.899	9.177	6.55788	2.0765	0.734161		184	6.55788	0.734161				8.601	184	-0.479875
186	8.032	3.822	5.613	5.267	5.673	6.996	4.216	9.005	6.078	1.80565	0.638401		186	6.078	0.638401				8.442	186	0.370714
188	8.478	4.098	6.496	5.852		6.747	4.25	9.22	6.44871	1.94103	0.733653		188	6.44871	0.733653				8.528	188	-0.061
200	8.92	3.855	5.345	6.661		6.2	4.296	9.437	6.38771	2.14855	0.812093		200	6.38771	0.812093				8.042	200	0.0624524
202	8.701	3.649	6.597			5.888	3.88	9.986	6.45017	2.54394	1.0386		202	6.45017	1.0386				9.08	202	0.0111667
204	9.301	3.815	6.382			5.277	4.541	9.452	6.46133	2.41278	0.985049		204	6.46133	0.985049				8.634	204	-0.0178333
206	8.77	3.649	5.783			6.255	4.804	9.4	6.4435	2.24154	0.915138		206	6.4435	0.915138				8.66	206	0.1665
208	8.327	3.815	6.569			6.78	4.35	9.819	6.61	2.28893	0.934486		208	6.61	0.934486				8.117	208	-0.0116667
210	8.51	4.226	6.695			7.195	3.341	9.623	6.59833	2.42514	0.990097		210	6.59833	0.990097				8.209	210	-0.0931667
212	8.786	3.92	6.399			6.537	4.403	8.986	6.50517	2.11996	0.865503		212	6.50517	0.865503				8.658	212	-0.0793333
214	8.668	3.981	6.443			5.819	4.446	9.198	6.42583	2.14372	0.875203		214	6.42583	0.875203				7.775	214	0.197167
216	8.703	4.236	6.132			7.009	4.693	8.965	6.623	1.98112	0.808817		216	6.623	0.808817				8.304	216	0.225833
218	8.946	4.202	5.946			8.587	4.4	9.012	6.84883	2.27667	0.929483		218	6.84883	0.929483				8.391	218	-0.432833
220	8.301	4.393	6.323			7.059	3.774	8.646	6.416	2.00105	0.816953		220	6.416	0.816953				8.308	220	0.2325
222	9.125	4.496	6.268			6.809	4.219	8.974	6.6485	2.10937	0.861179		222	6.6485	0.861179				8.286	222	0.107333
224	9.029	4.229	6.257			7.632	4.288	9.1	6.75583	2.19791	0.897325		224	6.75583	0.897325				7.645	224	-0.326033
226	8.621	4.312	6.033				4.483	9.177	6.4298	2.03682	0.91092		226	6.4298	0.91092				8.134	226	0.3752
228	9.372	3.941	6.198				3.929	8.709	6.805	2.30089	1.02902		228	6.805	1.02902				8.751	228	-0.2592
230	9.759	4.224	6.779				4.161	9.102	6.5458	2.3542	1.05286		230	6.5458	1.05286				8.0303	230	0.056
232	9.274	4.208	5.59				4.409	9.248	6.6018	2.26682	1.01378		232	6.6018	1.01378				8.153	232	0.1876
234	9.667	4.441	5.971				4.554	8.376	6.7894	2.08964	0.934545		234	6.7894	0.934545				7.99	234	0.348
236	9.061	4.686	6.268				3.71	10.222	7.1374	2.49891	1.11758		236	7.1374	1.11758				8.444	236	-0.1128
238	9.607	4.745	6.662				4.04	10.633	7.0246	2.60278	1.16403		238	7.0246	1.16403				7.872	238	0.246
240	9.005	4.498	6.48				4.292	10.848	7.2706	2.55884	1.14438		240	7.2706	1.14438				7.769	240	-0.06508
242	9.278	4.531	7.269				4.711	10.564	7.20552	2.40569	1.07589		242	7.20552	1.07589				8.036	242	-0.08332
246	9.569	4.9676	7.092				3.862	10.537	7.1222	2.5648	1.14705		246	7.1222	1.14705				7.018	246	0.0326
248	9.405	4.446	7.257				4.46	10.043	7.1548	2.36688	1.05853		248	7.1548	1.05853				8.484	248	-0.159
250	9.914	4.16	7.377				4.305	10.018	6.9958	2.56795	1.14846		250	6.9958	1.14846				7.705	250	0.132
252	9.535	3.772	7.283				3.95	10.439	7.1278	2.75935	1.23405		252	7.1278	1.23405				8.023	252	-0.4802
254	9.984	4.236	6.84				4.194	10.385	6.6476	2.68373	1.20023		254	6.6476	1.20023				8.033	254	0.36315
256	9.094	3.367	5.98				4.655	10.142	7.01075	2.58782	1.15734		256	7.01075	1.15734				9.46	256	0.017
258	8.787	4.303					4.716	10.237	7.02775	2.95305	1.47653		258	7.02775	1.47653				8.168	258	0.214
260	8.72	4.511					4.493	10.387	7.24175	2.99484	1.49742		260	7.24175	1.49742				8.919	260	-0.094
262	8.818	3.947					5.261	10.941	7.14775	3.21184	1.60592		262	7.14775	1.60592				9.483	262	-0.0135
264	8.947	4.055					5.269	10.32	7.13425	2.96621	1.48311		264	7.13425	1.48311				8.891	264	0.096
266	8.776	4.386					4.564	10.811	7.23025	3.18187	1.59094		266	7.23025	1.59094				8.748	266	-0.52375
268	8.489	4.6					4.97	10.862	6.7065	2.98892	1.49446		268	6.7065	1.49446				8.956	268	-0.187
270	7.948	3.864					4.577	10.437	6.5195	3.059	1.5295		270	6.5195	1.5295				8.794	270	0.20425
272	7.756	3.957					4.338	10.027	6.72375	2.89579	1.4479		272	6.72375	1.4479					272	-0.129
274	7.912	4.033					4.712	10.238	6.59475	2.88959	1.44479		274	6.59475	1.44479					274	0.054
276	7.413	4.364					3.883	10.719	6.64875	3.16274	1.58137		276	6.64875	1.58137					276	-0.124
278	6.859	4.383					4.537	10.816	6.52475	3.00018	1.50009		278	6.52475	1.50009					278	-0.01125
280	6.889	4.881					4.843	9.486	6.5135	2.19331	1.09666		280	6.5135	1.09666					280	-0.22025
282	6.801	4.462					4.643	10.148	6.29325	2.64573	1.32287		282	6.29325	1.32287					282	0.12175
284	6.085	4.036					4.619	10.433	6.415	2.89132	1.44566		284	6.415	1.44566					284	0.26275
286	6.12	4.312					4.9	10.328	6.67775	2.71517	1.35758		286	6.67775	1.35758					286	-0.01575
288	6.868	4.164					4.935	10.744	6.662	2.93977	1.46988		288	6.662	1.46988					288	0.312
290	7.146	3.653					5.14	10.709	6.974	3.05412	1.52706		290	6.974	1.52706					290	0.252
292	7.039	4.262					5.367	11.228	7.226	3.05713	1.52857		292	7.226	1.52857					292	0.15775
294	8.656	4.098					4.657	11.493	7.38375	3.49458	1.74729		294	7.38375	1.74729					294	-0.244
296	9.088	4.006					4.707	11.734	7.13975	3.66985	1.83492		296	7.13975	1.83492					296	0.235
300	9.958	3.695					4.327	10.579	7.37475	3.63083	1.81542		300	7.37475	1.81542					300	-0.02875
302	9.252	3.941					5.283	11.023	7.346	3.31662	1.65831		302	7.346	1.65831					302	0.30175
304	8.812	4.463					5.031	11.078	7.64775	3.14896	1.57448		304	7.64775	1.57448					304	0.01225
306	9.674	4.419					5.055	11.443	7.66	3.44755	1.72377		306	7.66	1.72377					306	0.069
308	9.755	3.988					5.104	11.793	7.729	3.71876	1.85938		308	7.729	1.85938					308	-0.1285
310	10.192	4.054					5.495	11.175	7.6005	3.4851	1.74255		310	7.6005	1.74255					310	0.41975
312	9.808	3.809					5.391	11.394	8.02025	3.58334	1.79167		312	8.02025	1.79167					312	-0.1725
314	9.598	4.39					5.742	12.351	7.84775	3.63381	1.81691		314	7.84775	1.81691					314	0.1975
316	10.273	3.767					5.141	12.21	8.04525	4.03692	2.01846		316	8.04525	2.01846					316	-0.3415
318	9.941	4.289					5.483	12.468	7.70375	3.82226	1.91113		318	7.70375	1.91113					318	0.058
320	10.684	3.767					4.094	12.27	7.76175	4.40684	2.20342		320	7.76175	2.20342					320	-0.04475
322	9.478	4.522					4.354	12.693	7.717	4.05674	2.02837		322	7.717	2.02837					322	0.165
324	9.882	3.606					5.088	12.292	7.882	4.05914	2.02957		324	7.882	2.02957					324	-0.5785
326	9.574	4.479					4.433	13.042	7.3035	4.20176	2.10088		326	7.3035	2.10088					326	0.29025
328	8.565	3.36					4.2	13.089	7.59375	4.48131	2.24065		328	7.59375	2.24065					328	0.28025
330	8.835	3.986					4.17	13.384	7.874	4.46489	2.23244		330	7.874	2.23244					330	-0.332
332	10.44	3.649					4.245	13.162	7.542	4.67502	2.33751		332	7.542	2.33751					332	0.16425
334	8.36	3.957					4.536	13.315	7.70625	4.31605	2.15803		334	7.70625	2.15803					334	-0.01525
336	8.804	3.941					4.293	13.787	7.691	4.61909	2.30954		336	7.691	2.30954					336	-0.113
338	8.892	3.882					4.759	13.231	7.578	4.29104	2.14552		338	7.578	2.14552					338	0.188
340	8.169	3.872					5.244	13.027	7.766	4.05063	2.02532		340	7.766	2.02532					340	0.144
342	7.963	4.699					4.931	13.471	7.91	4.08369	2.04184		342	7.91	2.04184					342	-0.44625
344	8.616	3.91					5.416	13.698	7.46375	4.32895	2.16447		344	7.46375	2.16447					344	0.47625
346	8.427	3.27					5.059	13.099	7.94	4.32259	2.16129		346	7.94	2.16129					346	0.209
348	10.017	3.655					5.073	13.015	8.149	4.34551	2.17276		348	8.149	2.17276					348	-0.11875
350	10.467	3.975					5.004	13.15	8.03025	4.38545	2.19272		350	8.03025	2.19272					350	-0.41675
352	9.245	3.855					5.334	13.687	7.6135	4.40367	2.20183		352	7.6135	2.20183					352	0.216
354	8.777	3.208					5.414	13.055	7.8295	4.28991	2.14495		354	7.8295	2.14495					354	-0.39475
356	8.948	4.16					5.551	12.659	7.43475	3.79613	1.89807		356	7.43475	1.89807					356	-0.06625
358	8.275	3.691					4.872	12.901	7.3685	4.12994	2.06497		358	7.3685	2.06497					358	0.11425
360	7.671	4.19					4.676	12.937	7.48275	4.01879	2.0094		360	7.48275	2.0094					360	0.1665
362	8.758	3.477					5.333	12.363	7.64925	3.92048	1.96024		362	7.64925	1.96024					362	-0.048
364	8.408	4.403					4.766	13.02	7.60125	4.01131	2.00566		364	7.60125	2.00566					364	0.06225
366	8.734	4.017					4.602	13.052	7.6635	4.19667	2.09834		366	7.6635	2.09834					366	-0.297
368	8.658	4.508					4.498	12.99	7.3665	4.05538	2.02769		368	7.3665	2.02769					368	0.177
370	8.416	3.822					4.267	12.961	7.5435	4.26498	2.13249		370	7.5435	2.13249					370	-0.10625
372	9.24	3.118					4.478	13.338	7.43725	4.67036	2.33518		372	7.43725	2.33518					372	0.467
374	8.108	3.707					4.832	13.102	7.90425	4.21273	2.10637		374	7.90425	2.10637					374	-0.42
376	8.591	3.867					5.509	13.65	7.48425	4.30201	2.15101		376	7.48425	2.15101					376	0.0255
378	8.595	3.539					4.883	12.92	7.50975	4.20764	2.10382		378	7.50975	2.10382					378	-0.21925
380	8.137	3.724					4.712	13.466	7.2905	4.39809	2.19905		380	7.2905	2.19905					380	-0.0745
382	7.709	3.699					5.264	12.49	7.216	3.83908	1.91954		382	7.216	1.91954					382	0.06625
384	6.671	3.355					5.36	13.478	7.28225	4.39172	2.19586		384	7.28225	2.19586					384	0.434
386	6.911	3.977					4.646	13.595	7.71625	4.39178	2.19589		386	7.71625	2.19589					386	-0.529
388	8.482	3.343					5.321	13.719	7.18725	4.52703	2.26351		388	7.18725	2.26351					388	-0.067
390	6.435	3.782					4.909	13.623	7.12025	4.42609	2.21305		390	7.12025	2.21305					390	-0.02675
392	6.739	3.55					4.72	13.472	7.0935	4.43464	2.21732		392	7.0935	2.21732					392	-0.17525
394	6.873	3.729					4.404	13.368	6.91825	4.39588	2.19794		394	6.91825	2.19794					394	0.142
396	5.697	3.284					4.778	13.914	7.06025	4.76866	2.38433		396	7.06025	2.38433					396	0.29725
398	6.75	3.862					4.75	12.879	7.3575	4.06285	2.03142		398	7.3575	2.03142					398	-0.23175
400	5.793	4.498					5.935	13.204	7.12575	3.95093	1.97546		400	7.12575	1.97546					400	0.11225
402	6.45	3.819					5.385	12.849	7.238	3.96556	1.98278		402	7.238	1.98278
404	5.071	3.436						13.207
406	4.674	2.742						13.6
408	5.336	2.97						12.963
410	5.554	2.996						13.278
		3.72
		2.839
		3.122
		3.013

## Sheet: Panel L
		Fig 3L		Delta changes of polar cell protrusion length
time pts	Set1	set2	set3	set4	set5	set6	set7	set8	set9	mean	sem			time pts	avg delta	sem
0	0	0	0	0	0	0	0	0	0	0				0	0	0
2	0.326	0.006	-0.492	0.18	1.331	0.11	0.71	0.207	1.426	0.422667	0.140889			2	0.422667	0.140889
4	0.231	0.514	0.504	0.586	-1.098	0.288	0.925	0.102	0.098	0.238889	0.0796296			4	0.238889	0.0796296
6	0.009	-0.429	-0.019	-0.252	0.521	0.102	0.174	0.731	0.504	0.149	0.0496667			6	0.149	0.0496667
8	0.479	0.373	-0.249	1.074	-0.461	0.021	0.207	-0.383	-1.261	-0.0222222	-0.00740741			8	-0.0222222	-0.00740741
10	0.216	0.339	-0.499	-1.098	-0.005	0.225	-0.3	-0.912	0.012	-0.224667	-0.0748889			10	-0.224667	-0.0748889
12	0.059	-0.067	0.325	1.759	0.123	-0.119	0.402	0.454	-0.673	0.251444	0.0838148			12	0.251444	0.0838148
14	0.213	-0.057	0.267	-1.135	-0.606	0.212	-0.267	-0.699	0.05	-0.224667	-0.0748889			14	-0.224667	-0.0748889
16	0.275	-0.29	0.523	-0.464	0.949	-0.11	0.25	0.628	0.73	0.276778	0.0922593			16	0.276778	0.0922593
18	-0.116	0.63	-0.029	0.492	-0.354	0.828	0.322	0.347	0.695	0.312778	0.104259			18	0.312778	0.104259
20	-0.814	0.429	-0.351	-0.032	0.191	0.7	-0.574	-0.166	-1.101	-0.190889	-0.0636296			20	-0.190889	-0.0636296
22	-0.141	-0.603	-0.638	-0.217	0.261	-1.181	0.346	0.199	-0.574	-0.283111	-0.0943704			22	-0.283111	-0.0943704
24	0.562	-0.494	0.592	-0.365	0.661	-0.984	-0.41	-0.386	-0.321	-0.127222	-0.0424074			24	-0.127222	-0.0424074
26	-0.178	0.915	-0.671	0.331	-0.525	0.5	0.15	0.641	0.162	0.147222	0.0490741			26	0.147222	0.0490741
28	0.453	-0.345	1.22	-0.809	0.057	0.119	-0.352	-0.042	0.962	0.140333	0.0467778			28	0.140333	0.0467778
30	-0.451	0.235	-0.686	0.628	0.154	0.691	-0.086	-0.31	-0.485	-0.0344444	-0.0114815			30	-0.0344444	-0.0114815
32	0.583	-0.352	0.707	0.6	-0.152	-0.853	0.455	-0.429	0.439	0.110889	0.036963			32	0.110889	0.036963
34	0.286	0.626	-0.022	-0.055	0.284	0.189	-0.3	-0.134	0.481	0.150556	0.0501852			34	0.150556	0.0501852
36	-0.019	-0.148	0.349	0.79	-0.11	-0.235	0.593	0.439	-0.2	0.162111	0.054037			36	0.162111	0.054037
38	0.035	0.62	0.065	-0.43	0.055	0.018	-0.008	-0.356	0.168	0.0185556	0.00618519			38	0.0185556	0.00618519
40	-0.32	-0.77	0.068	-0.03	-0.073	-0.055	-0.72	-0.127	0.162	-0.207222	-0.0690741			40	-0.207222	-0.0690741
42	0.646	0.423	-0.195	1.431	-0.682	0.513	0.265	-0.825	1.177	0.305889	0.101963			42	0.305889	0.101963
44	-0.405	-0.091	-0.074	-1.104	0.305	-0.395	0.069	0.233	0.248	-0.134889	-0.044963			44	-0.134889	-0.044963
46	-0.239	-0.04	-0.28	-0.207	0.733	0.449	0.227	0.576	-0.803	0.0462222	0.0154074			46	0.0462222	0.0154074
48	-0.067	-0.34	0.762	0.046	-0.381	-0.47	-0.849	0.685	-0.388	-0.111333	-0.0371111			48	-0.111333	-0.0371111
50	0.712	-0.02	-0.471	-0.757	-0.321	0.055	0.177	-0.918	1.05	-0.0547778	-0.0182593			50	-0.0547778	-0.0182593
52	-0.138	0.427	0.311	0.399	0.533	0.111	0.801	1.104	-0.039	0.389889	0.129963			52	0.389889	0.129963
54	-0.494	-0.755	-0.063	0.547	0.572	0.202	-0.466	-0.66	1.207	0.01	0.00333333			54	0.01	0.00333333
56	0.575	0.476	0.507	0.955	-0.741	0.272	0.232	0.47	-1.26	0.165111	0.055037			56	0.165111	0.055037
58	0.007	0.317	-0.098	-0.661	-0.162	-0.288	0.014	-0.52	-0.82	-0.245667	-0.0818889			58	-0.245667	-0.0818889
60	0.064	-0.5	-0.354	0.296	0.576	-0.214	0.487	-0.046	0.418	0.0807778	0.0269259			60	0.0807778	0.0269259
62	-0.274	0.174	1.203	0.037	1.056	0.29	-0.208	-0.636	-0.73	0.101333	0.0337778			62	0.101333	0.0337778
64	0.459	-0.329	-1.021	-1.046	-0.277	0.445	-0.71	0.376	0.296	-0.200778	-0.0669259			64	-0.200778	-0.0669259
66	0.051	0.099	-0.849	0.876	-0.598	0.174	0.177	0.205	0.08	0.0238889	0.00796296			66	0.0238889	0.00796296
68	-0.398	0.289	0.135	-1.057	-0.106	0.928	0.063	0.228	0.013	0.0105556	0.00351852			68	0.0105556	0.00351852
70	-0.144	0.169	-0.299	0.375	0.1	0.262	0.13	-0.678	-0.76	-0.0938889	-0.0312963			70	-0.0938889	-0.0312963
72	0.393	0.076	1.013	0.231	0.911	-0.151	-0.127	0.516	0.502	0.373778	0.124593			72	0.373778	0.124593
74	0.848	0.45	0.576	0.683	-0.569	0.346	0.072	0.124	0.29	0.313333	0.104444			74	0.313333	0.104444
76	-1.071	-0.154	-0.241	-0.022	-0.244	-1.104	0.433	-0.352	-0.326	-0.342333	-0.114111			76	-0.342333	-0.114111
78	0.089	-0.232	0.123	-0.142	0.434	-0.055	-0.02	0.56	0.455	0.134667	0.0448889			78	0.134667	0.0448889
80	0.264	0.445	-0.273	0.749	0.377	-0.082	0.317	-0.387	0.149	0.173222	0.0577407			80	0.173222	0.0577407
82	-0.048	0.045	0.097	-0.107	-0.258	0.857	-0.017	-0.304	0.483	0.0831111	0.0277037			82	0.0831111	0.0277037
84	-0.095	-0.302	-0.13	-0.288	-0.092	1.021	0.028	0.324	-0.355	0.0123333	0.00411111			84	0.0123333	0.00411111
86	-0.172	-0.264	-0.137	0.485	0.184	-1.629	0.035	0.125	-0.763	-0.237333	-0.0791111			86	-0.237333	-0.0791111
88	0.459	-0.095	-0.22	0.116	-0.486	1.788	0.491	-0.169	-0.293	0.176778	0.0589259			88	0.176778	0.0589259
90	-0.213	0.541	0.201	0.801	0.234	-0.271	-0.584	0.844	0.119	0.185778	0.0619259			90	0.185778	0.0619259
92	0.302	0.314	0.394	-1.048	-0.048	-0.391	-0.427	-0.603	0.641	-0.0962222	-0.0320741			92	-0.0962222	-0.0320741
94	-0.154	-0.634	0.52	0.188	0.493	0.242	-0.321	0.221	-0.21	0.0383333	0.0127778			94	0.0383333	0.0127778
96	0.204	-0.083	-0.5	0.794	0.363	0.314	0.164	0.257	-0.619	0.0993333	0.0331111			96	0.0993333	0.0331111
98	-0.348	0.036	-0.011	-0.063	-0.232	-0.223	1.107	-0.139	0.719	0.094	0.0313333			98	0.094	0.0313333
100	0.386	0.169	-0.802	-0.198	0.454	-0.094	-0.666	-0.118	0.059	-0.09	-0.03			100	-0.09	-0.03
102	0.028	0.04	1.05	0.046	-1.671	-0.775	-0.095	0.589	0.227	-0.0623333	-0.0207778			102	-0.0623333	-0.0207778
104	-0.715	0.148	0.676	-0.737	1.953	0.373	0.024	0.106	-0.082	0.194	0.0646667			104	0.194	0.0646667
106	0.111	0.14	-1.593	-0.13	-1.094	-0.002	0.184	0.186	0.437	-0.195667	-0.0652222			106	-0.195667	-0.0652222
108	-0.353	-0.233	0.557	0.469	-0.158	0.1	0.482	-0.521	0.046	0.0432222	0.0144074			108	0.0432222	0.0144074
110	0.029	0.23	0.068	0.133	0.518	0.627	-0.429	0.228	-0.911	0.0547778	0.0182593			110	0.0547778	0.0182593
112	0.058	-0.115	-0.02	-1.002	0.075	-0.292	0.362	0.202	-0.561	-0.143667	-0.0478889			112	-0.143667	-0.0478889
114	0.659	-0.231	0.448	0.795	0.131	-1.075	-0.576	0.056	0.216	0.047	0.0156667			114	0.047	0.0156667
116	1.102	0.026	-0.262	0.386	-0.641	0.602	0.243	-0.326	0.617	0.194111	0.0647037			116	0.194111	0.0647037
118	0.177	0.369	0.547	-0.485	1.099	0.962	-0.459	-0.493	-0.792	0.102778	0.0342593			118	0.102778	0.0342593
120	-0.075	-0.136	-0.211	-0.398	-0.434	-0.474	0.482	0.15	-0.101	-0.133	-0.0443333			120	-0.133	-0.0443333
122	0.016	0.069	-0.118	0.031	-1.026	0.299	-0.028	1.475	0.45	0.129778	0.0432593			122	0.129778	0.0432593
124	-0.383	0.25	0.351	0.151	0.979	0.032	-0.189	0.825	0.265	0.253444	0.0844815			124	0.253444	0.0844815
126	0.329	-0.376	0.63	-0.248	-0.881	-1.93	0.039	-0.005	-0.093	-0.281667	-0.0938889			126	-0.281667	-0.0938889
128	0.498	-0.231	0.01	0.55	-0.212	1.185	0.372	0.144	0.154	0.274444	0.0914815			128	0.274444	0.0914815
130	-0.644	-0.005	-1.117	0.335	0.976	0.502	-0.071	-0.637	1.155	0.0548889	0.0182963			130	0.0548889	0.0182963
132	0.029	0.036	0.233	-0.75	-0.039	0.838	-0.162	-0.036	-1.014	-0.0961111	-0.032037			132	-0.0961111	-0.032037
134	0.179	0.207	0.301	0.599	0.117	-0.244	0.269	0.452	1.897	0.419667	0.139889			134	0.419667	0.139889
136	0.266	0.119	-0.284	-0.023	0.059	-0.66	0.11	-0.233	-1.209	-0.206111	-0.0687037			136	-0.206111	-0.0687037
138	0.234	-0.254	0.024	-0.73	-1.184	-0.185	-0.246	0.417	0.628	-0.144	-0.048			138	-0.144	-0.048
140	0.043	-0.289	0.019	-0.046	1.191	-0.066	-0.127	0.151	0.666	0.171333	0.0571111			140	0.171333	0.0571111
142	0.365	-0.302	-0.192	-0.104	-0.073	-0.54	-0.248	-0.007	-0.141	-0.138	-0.046			142	-0.138	-0.046
144	0.313	0.416	0.386	0.907	0.106	0.531	-0.098	0.224	-0.642	0.238111	0.0793704			144	0.238111	0.0793704
146	-0.718	-0.052	-0.148	-0.034	0.359	-0.713	-0.168	0.191	-0.385	-0.185333	-0.0617778			146	-0.185333	-0.0617778
148	0.042	-0.009	0.683	-0.015	-0.679	-0.031	-0.181	0.34	0.729	0.0976667	0.0325556			148	0.0976667	0.0325556
150	-0.19	0.917	-0.05	0.38	0.109	0.033	0.037	-0.742	0.459	0.105889	0.0352963			150	0.105889	0.0352963
152	0.468	-0.996	-0.031	-0.571	-0.839	1.04	-0.15	0.527	0.1	-0.0502222	-0.0167407			152	-0.0502222	-0.0167407
154	-0.523	-0.053	-0.952	0.457	1.034	-0.488	-0.086	0.148	-0.488	-0.105667	-0.0352222			154	-0.105667	-0.0352222
156	0.595	0.291	0.57	-0.044	0.08	0.264	0.661	0.276	0.051	0.304889	0.10163			156	0.304889	0.10163
158	0.156	-0.281	-0.259	-0.768	-0.762	-0.302	0.15	-0.5	-0.246	-0.312444	-0.104148			158	-0.312444	-0.104148
160	-0.239	-0.105	0.017	0.312	1.368	0.809	-0.599	0.723	0.712	0.333111	0.111037			160	0.333111	0.111037
162	-0.367	0.277	0.452	-0.857	-0.844	-0.353	0.368	0.419	-1.138	-0.227	-0.0756667			162	-0.227	-0.0756667
164	0.459	-0.31	-0.438	1.765	0.261	-0.139	0.221	-0.042	-0.483	0.143778	0.0479259			164	0.143778	0.0479259
166	0.207	0.093	-0.185	0.041	0.375	-0.624	0.025	0.913	0.961	0.200667	0.0668889			166	0.200667	0.0668889
168	0.341	0.366	1.53	-0.162	-0.931	1.742	0.127	0.014	-0.467	0.284444	0.0948148			168	0.284444	0.0948148
170	0.068	-0.547	-1.004	0.49	-0.282	-1.008	0.029	0.559	-0.071	-0.196222	-0.0654074			170	-0.196222	-0.0654074
172	-0.073	-0.122	0.395	-0.079	1.595	0.009	0.518	-0.033	0.233	0.271444	0.0904815			172	0.271444	0.0904815
174	-0.591	0.505	-1.392	-0.118	-2.093	0.223	-0.109	0.237	-0.399	-0.415222	-0.138407			174	-0.415222	-0.138407
176	0.651	-0.219	-0.029	0.477	1.36	0.31	-0.144	-0.379	0.984	0.334556	0.111519			176	0.334556	0.111519
178	0.299	0.219	0.562	-0.896	-0.715	0.511	-0.149	-0.311	-0.899	-0.153222	-0.0510741			178	-0.153222	-0.0510741
180	-0.371	0.17	1.23	-0.285	0.892	-1.283	-0.289	-0.598	-0.466	-0.111111	-0.037037			180	-0.111111	-0.037037
182	0.362	-0.327	-1.03	1.156	0.344	0.401	0.312	0.426	-0.699	0.105	0.035			182	0.105	0.035
184	0.635	0.341	0.581	-1.473	-0.336	1.022	-0.594	0.824	1.082	0.231333	0.0771111			184	0.231333	0.0771111
186	-1.618	-0.348	-0.761	-0.726		-0.167	0.317	-0.172	-0.159	-0.45425	-0.160603			186	-0.45425	-0.160603
188	0.446	0.276	0.883	0.585		-0.249	0.034	0.215	0.086	0.2845	0.100587			188	0.2845	0.100587
200	0.442	-0.243	-1.151			-0.547	0.046	0.217	-0.486	-0.246	-0.0930057			200	-0.246	-0.0930057
202	-0.219	-0.206	1.252			-0.312	-0.416	0.549	1.038	0.240857	0.0910613			202	0.240857	0.0910613
204	0.6	0.166	-0.215			-0.611	0.661	-0.534	-0.446	-0.0541429	-0.0204699			204	-0.0541429	-0.0204699
206	-0.531	-0.166	-0.599			0.978	0.263	-0.052	0.026	-0.0115714	-0.00437483			206	-0.0115714	-0.00437483
208	-0.443	0.166	0.786			0.525	-0.454	0.419	-0.543	0.0651429	0.0246287			208	0.0651429	0.0246287
210	0.183	0.411	0.126			0.415	-1.009	-0.196	0.092	0.00314286	0.00118823			210	0.00314286	0.00118823
212	0.276	-0.306	-0.296			-0.658	1.062	-0.637	0.449	-0.0157143	-0.00594113			212	-0.0157143	-0.00594113
214	-0.118	0.061	0.044			-0.718	0.043	0.212	-0.883	-0.194143	-0.0733999			214	-0.194143	-0.0733999
216	0.035	0.255	-0.311			1.19	0.247	-0.233	0.529	0.244571	0.0924656			216	0.244571	0.0924656
218	0.243	-0.034	-0.186			1.578	-0.293	0.047	0.087	0.206	0.0778828			218	0.206	0.0778828
220	-0.645	0.191	0.377			-1.528	-0.626	-0.366	-0.083	-0.382857	-0.144748			220	-0.382857	-0.144748
222	0.824	0.103	-0.055			-0.25	0.445	0.328	-0.022	0.196143	0.0741561			222	0.196143	0.0741561
224	-0.096	-0.267	-0.011				0.069	0.126	-0.641	-0.136667	-0.0558051			224	-0.136667	-0.0558051
226	-0.408	0.083	-0.224				0.195	0.077	0.489	0.0353333	0.0144277			226	0.0353333	0.0144277
228	0.751	-0.371	0.165				-0.554	-0.468	0.617	0.0233333	0.0095277			228	0.0233333	0.0095277
230	0.387	0.283	0.581				0.232	0.393	-0.7207	0.19255	0.0786239			230	0.19255	0.0786239
232	-0.485	-0.016	-1.189				0.248	0.146	0.1227	-0.19555	-0.0798489			232	-0.19555	-0.0798489
234	0.393	0.233	0.381				0.145	-0.872	-0.163	0.0195	0.00796243			234	0.0195	0.00796243
236	-0.606	0.245	0.297				-0.844	1.846	0.454	0.232	0.0947325			236	0.232	0.0947325
238	0.546	0.059	0.394				0.33	0.411	-0.572	0.194667	0.0794882			238	0.194667	0.0794882
240	-0.602	-0.247	-0.182				0.252	0.215	-0.103	-0.111167	-0.0453927			240	-0.111167	-0.0453927
242	0.273	0.033	0.789				0.419	-0.284	0.267	0.2495	0.101878			242	0.2495	0.101878
246	0.291	0.4366	-0.177				-0.849	-0.027	-1.018	-0.2239	-0.0914251			246	-0.2239	-0.0914251
248	-0.164	-0.5216	0.165				0.598	-0.494	1.466	0.1749	0.0714169			248	0.1749	0.0714169
250	0.509	-0.286	0.12				-0.155	-0.025	-0.779	-0.102667	-0.0419219			250	-0.102667	-0.0419219
252	-0.379	-0.388	-0.094				-0.355	0.421	0.318	-0.0795	-0.0324622			252	-0.0795	-0.0324622
254	0.449	0.464	-0.443				0.244	-0.054	0.01	0.111667	0.0455968			254	0.111667	0.0455968
256	-0.89	-0.869					0.461	-0.243	1.427	-0.0228	-0.0101968			256	-0.0228	-0.0101968
258	-0.307	0.936					0.061	0.095	-1.292	-0.1014	-0.0453488			258	-0.1014	-0.0453488
260	-0.067	0.208					-0.223	0.15	0.751	0.1638	0.0732558			260	0.1638	0.0732558
262	0.098	-0.564					0.768	0.554	0.564	0.284	0.127013			262	0.284	0.127013
264	0.129	0.108					0.008	-0.621	-0.592	-0.1936	-0.0865832			264	-0.1936	-0.0865832
266	-0.171	0.331					-0.705	0.491	-0.143	-0.0394	-0.0176208			266	-0.0394	-0.0176208
268	-0.287	0.214					0.406	0.051	0.208	0.1184	0.0529517			268	0.1184	0.0529517
270	-0.541	-0.736					-0.393	-0.425		-0.52375	-0.261875			270	-0.52375	-0.261875
272	-0.192	0.093					-0.239	-0.41		-0.187	-0.0935			272	-0.187	-0.0935
274	0.156	0.076					0.374	0.211		0.20425	0.102125			274	0.20425	0.102125
276	-0.499	0.331					-0.829	0.481		-0.129	-0.0645			276	-0.129	-0.0645
278	-0.554	0.019					0.654	0.097		0.054	0.027			278	0.054	0.027
280	0.03	0.498					0.306	-1.33		-0.124	-0.062			280	-0.124	-0.062
282	-0.088	-0.419					-0.2	0.662		-0.01125	-0.005625			282	-0.01125	-0.005625
284	-0.716	-0.426					-0.024	0.285		-0.22025	-0.110125			284	-0.22025	-0.110125
286	0.035	0.276					0.281	-0.105		0.12175	0.060875			286	0.12175	0.060875
288	0.748	-0.148					0.035	0.416		0.26275	0.131375			288	0.26275	0.131375
290	0.278	-0.511					0.205	-0.035		-0.01575	-0.007875			290	-0.01575	-0.007875
292	-0.107	0.609					0.227	0.519		0.312	0.156			292	0.312	0.156
294	1.617	-0.164					-0.71	0.265		0.252	0.126			294	0.252	0.126
296	0.432	-0.092					0.05	0.241		0.15775	0.078875			296	0.15775	0.078875
300	0.87	-0.311					-0.38	-1.155		-0.244	-0.122			300	-0.244	-0.122
302	-0.706	0.246					0.956	0.444		0.235	0.1175			302	0.235	0.1175
304	-0.44	0.522					-0.252	0.055		-0.02875	-0.014375			304	-0.02875	-0.014375
306	0.862	-0.044					0.024	0.365		0.30175	0.150875			306	0.30175	0.150875
308	0.081	-0.431					0.049	0.35		0.01225	0.006125			308	0.01225	0.006125
310	0.437	0.066					0.391	-0.618		0.069	0.0345			310	0.069	0.0345
312	-0.384	-0.245					-0.104	0.219		-0.1285	-0.06425			312	-0.1285	-0.06425
314	-0.21	0.581					0.351	0.957		0.41975	0.209875			314	0.41975	0.209875
316	0.675	-0.623					-0.601	-0.141		-0.1725	-0.08625			316	-0.1725	-0.08625
318	-0.332	0.522					0.342	0.258		0.1975	0.09875			318	0.1975	0.09875
320	0.743	-0.522					-1.389	-0.198		-0.3415	-0.17075			320	-0.3415	-0.17075
322	-1.206	0.755					0.26	0.423		0.058	0.029			322	0.058	0.029
324	0.404	-0.916					0.734	-0.401		-0.04475	-0.022375			324	-0.04475	-0.022375
326	-0.308	0.873					-0.655	0.75		0.165	0.0825			326	0.165	0.0825
328	-1.009	-1.119					-0.233	0.047		-0.5785	-0.28925			328	-0.5785	-0.28925
330	0.27	0.626					-0.03	0.295		0.29025	0.145125			330	0.29025	0.145125
332	1.605	-0.337					0.075	-0.222		0.28025	0.140125			332	0.28025	0.140125
334	-2.08	0.308					0.291	0.153		-0.332	-0.166			334	-0.332	-0.166
336	0.444	-0.016					-0.243	0.472		0.16425	0.082125			336	0.16425	0.082125
338	0.088	-0.059					0.466	-0.556		-0.01525	-0.007625			338	-0.01525	-0.007625
340	-0.723	-0.01					0.485	-0.204		-0.113	-0.0565			340	-0.113	-0.0565
342	-0.206	0.827					-0.313	0.444		0.188	0.094			342	0.188	0.094
344	0.653	-0.789					0.485	0.227		0.144	0.072			344	0.144	0.072
346	-0.189	-0.64					-0.357	-0.599		-0.44625	-0.223125			346	-0.44625	-0.223125
348	1.59	0.385					0.014	-0.084		0.47625	0.238125			348	0.47625	0.238125
350	0.45	0.32					-0.069	0.135		0.209	0.1045			350	0.209	0.1045
352	-1.222	-0.12					0.33	0.537		-0.11875	-0.059375			352	-0.11875	-0.059375
354	-0.468	-0.647					0.08	-0.632		-0.41675	-0.208375			354	-0.41675	-0.208375
356	0.171	0.952					0.137	-0.396		0.216	0.108			356	0.216	0.108
358	-0.673	-0.469					-0.679	0.242		-0.39475	-0.197375			358	-0.39475	-0.197375
360	-0.604	0.499					-0.196	0.036		-0.06625	-0.033125			360	-0.06625	-0.033125
362	1.087	-0.713					0.657	-0.574		0.11425	0.057125			362	0.11425	0.057125
364	-0.35	0.926					-0.567	0.657		0.1665	0.08325			364	0.1665	0.08325
366	0.326	-0.386					-0.164	0.032		-0.048	-0.024			366	-0.048	-0.024
368	-0.076	0.491					-0.104	-0.062		0.06225	0.031125			368	0.06225	0.031125
370	-0.242	-0.686					-0.231	-0.029		-0.297	-0.1485			370	-0.297	-0.1485
372	0.824	-0.704					0.211	0.377		0.177	0.0885			372	0.177	0.0885
374	-1.132	0.589					0.354	-0.236		-0.10625	-0.053125			374	-0.10625	-0.053125
376	0.483	0.16					0.677	0.548		0.467	0.2335			376	0.467	0.2335
378	0.004	-0.328					-0.626	-0.73		-0.42	-0.21			378	-0.42	-0.21
380	-0.458	0.185					-0.171	0.546		0.0255	0.01275			380	0.0255	0.01275
382	-0.428	-0.025					0.552	-0.976		-0.21925	-0.109625			382	-0.21925	-0.109625
384	-1.038	-0.344					0.096	0.988		-0.0745	-0.03725			384	-0.0745	-0.03725
386	0.24	0.622					-0.714	0.117		0.06625	0.033125			386	0.06625	0.033125
388	1.571	-0.634					0.675	0.124		0.434	0.217			388	0.434	0.217
390	-2.047	0.439					-0.412	-0.096		-0.529	-0.2645			390	-0.529	-0.2645
392	0.304	-0.232					-0.189	-0.151		-0.067	-0.0335			392	-0.067	-0.0335
394	0.134	0.179					-0.316	-0.104		-0.02675	-0.013375			394	-0.02675	-0.013375
396	-1.176	-0.445					0.374	0.546		-0.17525	-0.087625			396	-0.17525	-0.087625
398	1.053	0.578					-0.028	-1.035		0.142	0.071			398	0.142	0.071
400	-0.957	0.636					1.185	0.325		0.29725	0.148625			400	0.29725	0.148625
402	0.657	-0.679						-0.355		-0.125667
404	-1.379	-0.383						0.358		-0.468
406	-0.397	-0.694						0.393		-0.232667
408	0.662	0.228						-0.637		0.0843333
410	0.218	0.026
		0.724
		-0.881
		0.283

## Sheet: Panel N
Fig 3N	width of the protrusions
	Distance from the polar cell	0um	1um	2um	3um	4um
	1	549	467	489	455	262
	2	553	536	401	396	346
	3	647	623	601	358	388
	4	664	633	607	384	344
	5	568	538	518	415	398
	6	863	646	533	396	344
	7	488	349	366	309	285
	8	539.6	502.1	386.6	327	292
	9	540.7	500.1	387.6	328	316
	10	541.9	505.8	385.9	334	328
	11	543.7	509.1	385.6	327.9	314
	12	553	536	401	396	399
	13	645	623	601	358	364
	14	664	633	607	384	285
	15	568	538	518	415	398
	16	863	646	533	396	344
	17	542.4	505.7	385.8	353	285
	18	488	349	366	309	264
	19	539.6	502.1	386.6	327	306
	20	549	467	489	455	398
	Mean	595.5	530.4	467.4	371.1	333
	Std. Deviation	104.6	86.8	91.23	44.79	46.65
	Std. Error of Mean	23.38	19.41	20.4	10.02	10.43

## Sheet: 6-12-14
time pts	length in um		time pts
0	3.286		0
2	3.612	0.326	2	0.326
4	3.843	0.231	4	0.231
6	3.852	0.009	6	0.009
8	4.331	0.479	8	0.479
10	4.547	0.216	10	0.216
12	4.606	0.059	12	0.059
14	4.819	0.213	14	0.213
16	5.094	0.275	16	0.275
18	4.978	-0.116	18	-0.116
20	4.164	-0.814	20	-0.814
22	4.023	-0.141	22	-0.141
24	4.585	0.562	24	0.562
26	4.407	-0.178	26	-0.178
28	4.86	0.453	28	0.453
30	4.409	-0.451	30	-0.451
32	4.992	0.583	32	0.583
34	5.278	0.286	34	0.286
36	5.259	-0.019	36	-0.019
38	5.294	0.035	38	0.035
40	4.974	-0.32	40	-0.32
42	5.62	0.646	42	0.646
44	5.215	-0.405	44	-0.405
46	4.976	-0.239	46	-0.239
48	4.909	-0.067	48	-0.067
50	5.621	0.712	50	0.712
52	5.483	-0.138	52	-0.138
54	4.989	-0.494	54	-0.494
56	5.564	0.575	56	0.575
58	5.571	0.007	58	0.007
60	5.635	0.064	60	0.064
62	5.361	-0.274	62	-0.274
64	5.82	0.459	64	0.459
66	5.871	0.051	66	0.051
68	5.473	-0.398	68	-0.398
70	5.329	-0.144	70	-0.144
72	5.722	0.393	72	0.393
74	6.57	0.848	74	0.848
76	5.499	-1.071	76	-1.071
78	5.588	0.089	78	0.089
80	5.852	0.264	80	0.264
82	5.804	-0.048	82	-0.048
84	5.709	-0.095	84	-0.095
86	5.537	-0.172	86	-0.172
88	5.996	0.459	88	0.459
90	5.783	-0.213	90	-0.213
92	6.085	0.302	92	0.302
94	5.931	-0.154	94	-0.154
96	6.135	0.204	96	0.204
98	5.787	-0.348	98	-0.348
100	6.173	0.386	100	0.386
102	6.201	0.028	102	0.028
104	5.486	-0.715	104	-0.715
106	5.597	0.111	106	0.111
108	5.244	-0.353	108	-0.353
110	5.273	0.029	110	0.029
112	5.331	0.058	112	0.058
114	5.99	0.659	114	0.659
116	7.092	1.102	116	1.102
118	7.269	0.177	118	0.177
120	7.194	-0.075	120	-0.075
122	7.21	0.016	122	0.016
124	6.827	-0.383	124	-0.383
126	7.156	0.329	126	0.329
128	7.654	0.498	128	0.498
130	7.01	-0.644	130	-0.644
132	7.039	0.029	132	0.029
134	7.218	0.179	134	0.179
136	7.484	0.266	136	0.266
138	7.718	0.234	138	0.234
140	7.761	0.043	140	0.043
142	8.126	0.365	142	0.365
144	8.439	0.313	144	0.313
146	7.721	-0.718	146	-0.718
148	7.763	0.042	148	0.042
150	7.573	-0.19	150	-0.19
152	8.041	0.468	152	0.468
154	7.518	-0.523	154	-0.523
156	8.113	0.595	156	0.595
158	8.269	0.156	158	0.156
160	8.03	-0.239	160	-0.239
162	7.663	-0.367	162	-0.367
164	8.122	0.459	164	0.459
166	8.329	0.207	166	0.207
168	8.67	0.341	168	0.341
170	8.738	0.068	170	0.068
172	8.665	-0.073	172	-0.073
174	8.074	-0.591	174	-0.591
176	8.725	0.651	176	0.651
178	9.024	0.299	178	0.299
180	8.653	-0.371	180	-0.371
182	9.015	0.362	182	0.362
184	9.65	0.635	184	0.635
186	8.032	-1.618	186	-1.618
188	8.478	0.446	188	0.446
200	8.92	0.442	200	0.442
202	8.701	-0.219	202	-0.219
204	9.301	0.6	204	0.6
206	8.77	-0.531	206	-0.531
208	8.327	-0.443	208	-0.443
210	8.51	0.183	210	0.183
212	8.786	0.276	212	0.276
214	8.668	-0.118	214	-0.118
216	8.703	0.035	216	0.035
218	8.946	0.243	218	0.243
220	8.301	-0.645	220	-0.645
222	9.125	0.824	222	0.824
224	9.029	-0.096	224	-0.096
226	8.621	-0.408	226	-0.408
228	9.372	0.751	228	0.751
230	9.759	0.387	230	0.387
232	9.274	-0.485	232	-0.485
234	9.667	0.393	234	0.393
236	9.061	-0.606	236	-0.606
238	9.607	0.546	238	0.546
240	9.005	-0.602	240	-0.602
242	9.278	0.273	242	0.273
246	9.569	0.291	246	0.291
248	9.405	-0.164	248	-0.164
250	9.914	0.509	250	0.509
252	9.535	-0.379	252	-0.379
254	9.984	0.449	254	0.449
256	9.094	-0.89	256	-0.89
258	8.787	-0.307	258	-0.307
260	8.72	-0.067	260	-0.067
262	8.818	0.098	262	0.098
264	8.947	0.129	264	0.129
266	8.776	-0.171	266	-0.171
268	8.489	-0.287	268	-0.287
270	7.948	-0.541	270	-0.541
272	7.756	-0.192	272	-0.192
274	7.912	0.156	274	0.156
276	7.413	-0.499	276	-0.499
278	6.859	-0.554	278	-0.554
280	6.889	0.03	280	0.03
282	6.801	-0.088	282	-0.088
284	6.085	-0.716	284	-0.716
286	6.12	0.035	286	0.035
288	6.868	0.748	288	0.748
290	7.146	0.278	290	0.278
292	7.039	-0.107	292	-0.107
294	8.656	1.617	294	1.617
296	9.088	0.432	296	0.432
300	9.958	0.87	300	0.87
302	9.252	-0.706	302	-0.706
304	8.812	-0.44	304	-0.44
306	9.674	0.862	306	0.862
308	9.755	0.081	308	0.081
310	10.192	0.437	310	0.437
312	9.808	-0.384	312	-0.384
314	9.598	-0.21	314	-0.21
316	10.273	0.675	316	0.675
318	9.941	-0.332	318	-0.332
320	10.684	0.743	320	0.743
322	9.478	-1.206	322	-1.206
324	9.882	0.404	324	0.404
326	9.574	-0.308	326	-0.308
328	8.565	-1.009	328	-1.009
330	8.835	0.27	330	0.27
332	10.44	1.605	332	1.605
334	8.36	-2.08	334	-2.08
336	8.804	0.444	336	0.444
338	8.892	0.088	338	0.088
340	8.169	-0.723	340	-0.723
342	7.963	-0.206	342	-0.206
344	8.616	0.653	344	0.653
346	8.427	-0.189	346	-0.189
348	10.017	1.59	348	1.59
350	10.467	0.45	350	0.45
352	9.245	-1.222	352	-1.222
354	8.777	-0.468	354	-0.468
356	8.948	0.171	356	0.171
358	8.275	-0.673	358	-0.673
360	7.671	-0.604	360	-0.604
362	8.758	1.087	362	1.087
364	8.408	-0.35	364	-0.35
366	8.734	0.326	366	0.326
368	8.658	-0.076	368	-0.076
370	8.416	-0.242	370	-0.242
372	9.24	0.824	372	0.824
374	8.108	-1.132	374	-1.132
376	8.591	0.483	376	0.483
378	8.595	0.004	378	0.004
380	8.137	-0.458	380	-0.458
382	7.709	-0.428	382	-0.428
384	6.671	-1.038	384	-1.038
386	6.911	0.24	386	0.24
388	8.482	1.571	388	1.571
390	6.435	-2.047	390	-2.047
392	6.739	0.304	392	0.304
394	6.873	0.134	394	0.134
396	5.697	-1.176	396	-1.176
398	6.75	1.053	398	1.053
400	5.793	-0.957	400	-0.957
402	6.45	0.657	402	0.657
404	5.071	-1.379	404	-1.379
406	4.674	-0.397	406	-0.397
408	5.336	0.662	408	0.662
410	5.554	0.218	410	0.218

## Sheet: pos0,3-1-15
time pts	length in um
0	2.391	0
2	2.397	0.006
4	2.911	0.514
6	2.482	-0.429
8	2.855	0.373
10	3.194	0.339
12	3.127	-0.067
14	3.07	-0.057
16	2.78	-0.29
18	3.41	0.63
20	3.839	0.429
22	3.236	-0.603
24	2.742	-0.494
26	3.657	0.915
28	3.312	-0.345
30	3.547	0.235
32	3.195	-0.352
34	3.821	0.626
36	3.673	-0.148
38	4.293	0.62
40	3.523	-0.77
42	3.946	0.423
44	3.855	-0.091
46	3.815	-0.04
48	3.475	-0.34
50	3.455	-0.02
52	3.882	0.427
54	3.127	-0.755
56	3.603	0.476
58	3.92	0.317
60	3.42	-0.5
62	3.594	0.174
64	3.265	-0.329
66	3.364	0.099
68	3.653	0.289
70	3.822	0.169
72	3.898	0.076
74	4.348	0.45
76	4.194	-0.154
78	3.962	-0.232
80	4.407	0.445
82	4.452	0.045
84	4.15	-0.302
86	3.886	-0.264
88	3.791	-0.095
90	4.332	0.541
92	4.646	0.314
94	4.012	-0.634
96	3.929	-0.083
98	3.965	0.036
100	4.134	0.169
102	4.174	0.04
104	4.322	0.148
106	4.462	0.14
108	4.229	-0.233
110	4.459	0.23
112	4.344	-0.115
114	4.113	-0.231
116	4.139	0.026
118	4.508	0.369
120	4.372	-0.136
122	4.441	0.069
124	4.691	0.25
126	4.315	-0.376
128	4.084	-0.231
130	4.079	-0.005
132	4.115	0.036
134	4.322	0.207
136	4.441	0.119
138	4.187	-0.254
140	3.898	-0.289
142	3.596	-0.302
144	4.012	0.416
146	3.96	-0.052
148	3.951	-0.009
150	4.868	0.917
152	3.872	-0.996
154	3.819	-0.053
156	4.11	0.291
158	3.829	-0.281
160	3.724	-0.105
162	4.001	0.277
164	3.691	-0.31
166	3.784	0.093
168	4.15	0.366
170	3.603	-0.547
172	3.481	-0.122
174	3.986	0.505
176	3.767	-0.219
178	3.986	0.219
180	4.156	0.17
182	3.829	-0.327
184	4.17	0.341
186	3.822	-0.348
188	4.098	0.276
200	3.855	-0.243
202	3.649	-0.206
204	3.815	0.166
206	3.649	-0.166
208	3.815	0.166
210	4.226	0.411
212	3.92	-0.306
214	3.981	0.061
216	4.236	0.255
218	4.202	-0.034
220	4.393	0.191
222	4.496	0.103
224	4.229	-0.267
226	4.312	0.083
228	3.941	-0.371
230	4.224	0.283
232	4.208	-0.016
234	4.441	0.233
236	4.686	0.245
238	4.745	0.059
240	4.498	-0.247
242	4.531	0.033
246	4.9676	0.4366
248	4.446	-0.5216
250	4.16	-0.286
252	3.772	-0.388
254	4.236	0.464
256	3.367	-0.869
258	4.303	0.936
260	4.511	0.208
262	3.947	-0.564
264	4.055	0.108
266	4.386	0.331
268	4.6	0.214
270	3.864	-0.736
272	3.957	0.093
274	4.033	0.076
276	4.364	0.331
278	4.383	0.019
280	4.881	0.498
282	4.462	-0.419
284	4.036	-0.426
286	4.312	0.276
288	4.164	-0.148
290	3.653	-0.511
292	4.262	0.609
294	4.098	-0.164
296	4.006	-0.092
300	3.695	-0.311
302	3.941	0.246
304	4.463	0.522
306	4.419	-0.044
308	3.988	-0.431
310	4.054	0.066
312	3.809	-0.245
314	4.39	0.581
316	3.767	-0.623
318	4.289	0.522
320	3.767	-0.522
322	4.522	0.755
324	3.606	-0.916
326	4.479	0.873
328	3.36	-1.119
330	3.986	0.626
332	3.649	-0.337
334	3.957	0.308
336	3.941	-0.016
338	3.882	-0.059
340	3.872	-0.01
342	4.699	0.827
344	3.91	-0.789
346	3.27	-0.64
348	3.655	0.385
350	3.975	0.32
352	3.855	-0.12
354	3.208	-0.647
356	4.16	0.952
358	3.691	-0.469
360	4.19	0.499
362	3.477	-0.713
364	4.403	0.926
366	4.017	-0.386
368	4.508	0.491
370	3.822	-0.686
372	3.118	-0.704
374	3.707	0.589
376	3.867	0.16
378	3.539	-0.328
380	3.724	0.185
382	3.699	-0.025
384	3.355	-0.344
386	3.977	0.622
388	3.343	-0.634
390	3.782	0.439
392	3.55	-0.232
394	3.729	0.179
396	3.284	-0.445
398	3.862	0.578
400	4.498	0.636
402	3.819	-0.679
404	3.436	-0.383
406	2.742	-0.694
408	2.97	0.228
410	2.996	0.026
412	3.72	0.724
414	2.839	-0.881
416	3.122	0.283
418	3.013

## Sheet: pos1, 14-1-15
time pts	length in uM
0	3.581	0
2	3.089	-0.492
4	3.593	0.504
6	3.574	-0.019
8	3.325	-0.249
10	2.826	-0.499
12	3.151	0.325
14	3.418	0.267
16	3.941	0.523
18	3.912	-0.029
20	3.561	-0.351
22	2.923	-0.638
24	3.515	0.592
26	2.844	-0.671
28	4.064	1.22
30	3.378	-0.686
32	4.085	0.707
34	4.063	-0.022
36	4.412	0.349
38	4.477	0.065
40	4.545	0.068
42	4.35	-0.195
44	4.276	-0.074
46	3.996	-0.28
48	4.758	0.762
50	4.287	-0.471
52	4.598	0.311
54	4.535	-0.063
56	5.042	0.507
58	4.944	-0.098
60	4.59	-0.354
62	5.793	1.203
64	4.772	-1.021
66	3.923	-0.849
68	4.058	0.135
70	3.759	-0.299
72	4.772	1.013
74	5.348	0.576
76	5.107	-0.241
78	5.23	0.123
80	4.957	-0.273
82	5.054	0.097
84	4.924	-0.13
86	4.787	-0.137
88	4.567	-0.22
90	4.768	0.201
92	5.162	0.394
94	5.682	0.52
96	5.182	-0.5
98	5.171	-0.011
100	4.369	-0.802
102	5.419	1.05
104	6.095	0.676
106	4.502	-1.593
108	5.059	0.557
110	5.127	0.068
112	5.107	-0.02
114	5.555	0.448
116	5.293	-0.262
118	5.84	0.547
120	5.629	-0.211
122	5.511	-0.118
124	5.862	0.351
126	6.492	0.63
128	6.502	0.01
130	5.385	-1.117
132	5.618	0.233
134	5.919	0.301
136	5.635	-0.284
138	5.659	0.024
140	5.678	0.019
142	5.486	-0.192
144	5.872	0.386
146	5.724	-0.148
148	6.407	0.683
150	6.357	-0.05
152	6.326	-0.031
154	5.374	-0.952
156	5.944	0.57
158	5.685	-0.259
160	5.702	0.017
162	6.154	0.452
164	5.716	-0.438
166	5.531	-0.185
168	7.061	1.53
170	6.057	-1.004
172	6.452	0.395
174	5.06	-1.392
176	5.031	-0.029
178	5.593	0.562
180	6.823	1.23
182	5.793	-1.03
184	6.374	0.581
186	5.613	-0.761
188	6.496	0.883
200	5.345	-1.151
202	6.597	1.252
204	6.382	-0.215
206	5.783	-0.599
208	6.569	0.786
210	6.695	0.126
212	6.399	-0.296
214	6.443	0.044
216	6.132	-0.311
218	5.946	-0.186
220	6.323	0.377
222	6.268	-0.055
224	6.257	-0.011
226	6.033	-0.224
228	6.198	0.165
230	6.779	0.581
232	5.59	-1.189
234	5.971	0.381
236	6.268	0.297
238	6.662	0.394
240	6.48	-0.182
242	7.269	0.789
246	7.092	-0.177
248	7.257	0.165
250	7.377	0.12
252	7.283	-0.094
254	6.84	-0.443
256	5.98
258
260
262
264
266
268
270
272
274
276
278
280
282
284
286
288
290
292
294
296
300
302
304
306
308
310
312
314
316
318
320
322
324
326
328
330
332
334
336
338
340
342
344
346
348
350
352
354
356
358
360
362
364
366
368
370
372
374
376
378
380
382
384
386
388
390
392
394
396
398
400
402
404
406
408
410

## Sheet: pos3,14-1-15
time pts	length in uM
0	2.606	0
2	2.786	0.18
4	3.372	0.586
6	3.12	-0.252
8	4.194	1.074
10	3.096	-1.098
12	4.855	1.759
14	3.72	-1.135
16	3.256	-0.464
18	3.748	0.492
20	3.716	-0.032
22	3.499	-0.217
24	3.134	-0.365
26	3.465	0.331
28	2.656	-0.809
30	3.284	0.628
32	3.884	0.6
34	3.829	-0.055
36	4.619	0.79
38	4.189	-0.43
40	4.159	-0.03
42	5.59	1.431
44	4.486	-1.104
46	4.279	-0.207
48	4.325	0.046
50	3.568	-0.757
52	3.967	0.399
54	4.514	0.547
56	5.469	0.955
58	4.808	-0.661
60	5.104	0.296
62	5.141	0.037
64	4.095	-1.046
66	4.971	0.876
68	3.914	-1.057
70	4.289	0.375
72	4.52	0.231
74	5.203	0.683
76	5.181	-0.022
78	5.039	-0.142
80	5.788	0.749
82	5.681	-0.107
84	5.393	-0.288
86	5.878	0.485
88	5.994	0.116
90	6.795	0.801
92	5.747	-1.048
94	5.935	0.188
96	6.729	0.794
98	6.666	-0.063
100	6.468	-0.198
102	6.514	0.046
104	5.777	-0.737
106	5.647	-0.13
108	6.116	0.469
110	6.249	0.133
112	5.247	-1.002
114	6.042	0.795
116	6.428	0.386
118	5.943	-0.485
120	5.545	-0.398
122	5.576	0.031
124	5.727	0.151
126	5.479	-0.248
128	6.029	0.55
130	6.364	0.335
132	5.614	-0.75
134	6.213	0.599
136	6.19	-0.023
138	5.46	-0.73
140	5.414	-0.046
142	5.31	-0.104
144	6.217	0.907
146	6.183	-0.034
148	6.168	-0.015
150	6.548	0.38
152	5.977	-0.571
154	6.434	0.457
156	6.39	-0.044
158	5.622	-0.768
160	5.934	0.312
162	5.077	-0.857
164	6.842	1.765
166	6.883	0.041
168	6.721	-0.162
170	7.211	0.49
172	7.132	-0.079
174	7.014	-0.118
176	7.491	0.477
178	6.595	-0.896
180	6.31	-0.285
182	7.466	1.156
184	5.993	-1.473
186	5.267	-0.726
188	5.852	0.585
200	6.661
202
204
206
208
210
212
214
216
218
220
222
224
226
228
230
232
234
236
238
240
242
246
248
250
252
254
256
258
260
262
264
266
268
270
272
274
276
278
280
282
284
286
288
290
292
294
296
300
302
304
306
308
310
312
314
316
318
320
322
324
326
328
330
332
334
336
338
340
342
344
346
348
350
352
354
356
358
360
362
364
366
368
370
372
374
376
378
380
382
384
386
388
390
392
394
396
398
400
402
404
406
408
410

## Sheet: pos2, 14-1-15
time pts	length in uM
0	2.619	0
2	3.95	1.331
4	2.852	-1.098
6	3.373	0.521
8	2.912	-0.461
10	2.907	-0.005
12	3.03	0.123
14	2.424	-0.606
16	3.373	0.949
18	3.019	-0.354
20	3.21	0.191
22	3.471	0.261
24	4.132	0.661
26	3.607	-0.525
28	3.664	0.057
30	3.818	0.154
32	3.666	-0.152
34	3.95	0.284
36	3.84	-0.11
38	3.895	0.055
40	3.822	-0.073
42	3.14	-0.682
44	3.445	0.305
46	4.178	0.733
48	3.797	-0.381
50	3.476	-0.321
52	4.009	0.533
54	4.581	0.572
56	3.84	-0.741
58	3.678	-0.162
60	4.254	0.576
62	5.31	1.056
64	5.033	-0.277
66	4.435	-0.598
68	4.329	-0.106
70	4.429	0.1
72	5.34	0.911
74	4.771	-0.569
76	4.527	-0.244
78	4.961	0.434
80	5.338	0.377
82	5.08	-0.258
84	4.988	-0.092
86	5.172	0.184
88	4.686	-0.486
90	4.92	0.234
92	4.872	-0.048
94	5.365	0.493
96	5.728	0.363
98	5.496	-0.232
100	5.95	0.454
102	4.279	-1.671
104	6.232	1.953
106	5.138	-1.094
108	4.98	-0.158
110	5.498	0.518
112	5.573	0.075
114	5.704	0.131
116	5.063	-0.641
118	6.162	1.099
120	5.728	-0.434
122	4.702	-1.026
124	5.681	0.979
126	4.8	-0.881
128	4.588	-0.212
130	5.564	0.976
132	5.525	-0.039
134	5.642	0.117
136	5.701	0.059
138	4.517	-1.184
140	5.708	1.191
142	5.635	-0.073
144	5.741	0.106
146	6.1	0.359
148	5.421	-0.679
150	5.53	0.109
152	4.691	-0.839
154	5.725	1.034
156	5.805	0.08
158	5.043	-0.762
160	6.411	1.368
162	5.567	-0.844
164	5.828	0.261
166	6.203	0.375
168	5.272	-0.931
170	4.99	-0.282
172	6.585	1.595
174	4.492	-2.093
176	5.852	1.36
178	5.137	-0.715
180	6.029	0.892
182	6.373	0.344
184	6.037	-0.336
186	5.673
188
200
202
204
206
208
210
212
214
216
218
220
222
224
226
228
230
232
234
236
238
240
242
246
248
250
252
254
256
258
260
262
264
266
268
270
272
274
276
278
280
282
284
286
288
290
292
294
296
300
302
304
306
308
310
312
314
316
318
320
322
324
326
328
330
332
334
336
338
340
342
344
346
348
350
352
354
356
358
360
362
364
366
368
370
372
374
376
378
380
382
384
386
388
390
392
394
396
398
400
402
404
406
408
410

## Sheet: pos5, 14-1-15
time pts	length in uM
0	2.564	0
2	2.674	0.11
4	2.962	0.288
6	3.064	0.102
8	3.085	0.021
10	3.31	0.225
12	3.191	-0.119
14	3.403	0.212
16	3.293	-0.11
18	4.121	0.828
20	4.821	0.7
22	3.64	-1.181
24	2.656	-0.984
26	3.156	0.5
28	3.275	0.119
30	3.966	0.691
32	3.113	-0.853
34	3.302	0.189
36	3.067	-0.235
38	3.085	0.018
40	3.03	-0.055
42	3.543	0.513
44	3.148	-0.395
46	3.597	0.449
48	3.127	-0.47
50	3.182	0.055
52	3.293	0.111
54	3.495	0.202
56	3.767	0.272
58	3.479	-0.288
60	3.265	-0.214
62	3.555	0.29
64	4	0.445
66	4.174	0.174
68	5.102	0.928
70	5.364	0.262
72	5.213	-0.151
74	5.559	0.346
76	4.455	-1.104
78	4.4	-0.055
80	4.318	-0.082
82	5.175	0.857
84	6.196	1.021
86	4.567	-1.629
88	6.355	1.788
90	6.084	-0.271
92	5.693	-0.391
94	5.935	0.242
96	6.249	0.314
98	6.026	-0.223
100	5.932	-0.094
102	5.157	-0.775
104	5.53	0.373
106	5.528	-0.002
108	5.628	0.1
110	6.255	0.627
112	5.963	-0.292
114	4.888	-1.075
116	5.49	0.602
118	6.452	0.962
120	5.978	-0.474
122	6.277	0.299
124	6.309	0.032
126	4.379	-1.93
128	5.564	1.185
130	6.066	0.502
132	6.904	0.838
134	6.66	-0.244
136	6	-0.66
138	5.815	-0.185
140	5.749	-0.066
142	5.209	-0.54
144	5.74	0.531
146	5.027	-0.713
148	4.996	-0.031
150	5.029	0.033
152	6.069	1.04
154	5.581	-0.488
156	5.845	0.264
158	5.543	-0.302
160	6.352	0.809
162	5.999	-0.353
164	5.86	-0.139
166	5.236	-0.624
168	6.978	1.742
170	5.97	-1.008
172	5.979	0.009
174	6.202	0.223
176	6.512	0.31
178	7.023	0.511
180	5.74	-1.283
182	6.141	0.401
184	7.163	1.022
186	6.996	-0.167
188	6.747	-0.249
200	6.2	-0.547
202	5.888	-0.312
204	5.277	-0.611
206	6.255	0.978
208	6.78	0.525
210	7.195	0.415
212	6.537	-0.658
214	5.819	-0.718
216	7.009	1.19
218	8.587	1.578
220	7.059	-1.528
222	6.809	-0.25
224	7.632
226
228
230
232
234
236
238
240
242
246
248
250
252
254
256
258
260
262
264
266
268
270
272
274
276
278
280
282
284
286
288
290
292
294
296
300
302
304
306
308
310
312
314
316
318
320
322
324
326
328
330
332
334
336
338
340
342
344
346
348
350
352
354
356
358
360
362
364
366
368
370
372
374
376
378
380
382
384
386
388
390
392
394
396
398
400
402
404
406
408
410

## Sheet: pos0, 17-1-15
time pts	length in uM
0	1.67	0
2	2.38	0.71
4	3.305	0.925
6	3.479	0.174
8	3.686	0.207
10	3.386	-0.3
12	3.788	0.402
14	3.521	-0.267
16	3.771	0.25
18	4.093	0.322
20	3.519	-0.574
22	3.865	0.346
24	3.455	-0.41
26	3.605	0.15
28	3.253	-0.352
30	3.167	-0.086
32	3.622	0.455
34	3.322	-0.3
36	3.915	0.593
38	3.907	-0.008
40	3.187	-0.72
42	3.452	0.265
44	3.521	0.069
46	3.748	0.227
48	2.899	-0.849
50	3.076	0.177
52	3.877	0.801
54	3.411	-0.466
56	3.643	0.232
58	3.657	0.014
60	4.144	0.487
62	3.936	-0.208
64	3.226	-0.71
66	3.403	0.177
68	3.466	0.063
70	3.596	0.13
72	3.469	-0.127
74	3.541	0.072
76	3.974	0.433
78	3.954	-0.02
80	4.271	0.317
82	4.254	-0.017
84	4.282	0.028
86	4.317	0.035
88	4.808	0.491
90	4.224	-0.584
92	3.797	-0.427
94	3.476	-0.321
96	3.64	0.164
98	4.747	1.107
100	4.081	-0.666
102	3.986	-0.095
104	4.01	0.024
106	4.194	0.184
108	4.676	0.482
110	4.247	-0.429
112	4.609	0.362
114	4.033	-0.576
116	4.276	0.243
118	3.817	-0.459
120	4.299	0.482
122	4.271	-0.028
124	4.082	-0.189
126	4.121	0.039
128	4.493	0.372
130	4.422	-0.071
132	4.26	-0.162
134	4.529	0.269
136	4.639	0.11
138	4.393	-0.246
140	4.266	-0.127
142	4.018	-0.248
144	3.92	-0.098
146	3.752	-0.168
148	3.571	-0.181
150	3.608	0.037
152	3.458	-0.15
154	3.372	-0.086
156	4.033	0.661
158	4.183	0.15
160	3.584	-0.599
162	3.952	0.368
164	4.173	0.221
166	4.198	0.025
168	4.325	0.127
170	4.354	0.029
172	4.872	0.518
174	4.763	-0.109
176	4.619	-0.144
178	4.47	-0.149
180	4.181	-0.289
182	4.493	0.312
184	3.899	-0.594
186	4.216	0.317
188	4.25	0.034
200	4.296	0.046
202	3.88	-0.416
204	4.541	0.661
206	4.804	0.263
208	4.35	-0.454
210	3.341	-1.009
212	4.403	1.062
214	4.446	0.043
216	4.693	0.247
218	4.4	-0.293
220	3.774	-0.626
222	4.219	0.445
224	4.288	0.069
226	4.483	0.195
228	3.929	-0.554
230	4.161	0.232
232	4.409	0.248
234	4.554	0.145
236	3.71	-0.844
238	4.04	0.33
240	4.292	0.252
242	4.711	0.419
246	3.862	-0.849
248	4.46	0.598
250	4.305	-0.155
252	3.95	-0.355
254	4.194	0.244
256	4.655	0.461
258	4.716	0.061
260	4.493	-0.223
262	5.261	0.768
264	5.269	0.008
266	4.564	-0.705
268	4.97	0.406
270	4.577	-0.393
272	4.338	-0.239
274	4.712	0.374
276	3.883	-0.829
278	4.537	0.654
280	4.843	0.306
282	4.643	-0.2
284	4.619	-0.024
286	4.9	0.281
288	4.935	0.035
290	5.14	0.205
292	5.367	0.227
294	4.657	-0.71
296	4.707	0.05
300	4.327	-0.38
302	5.283	0.956
304	5.031	-0.252
306	5.055	0.024
308	5.104	0.049
310	5.495	0.391
312	5.391	-0.104
314	5.742	0.351
316	5.141	-0.601
318	5.483	0.342
320	4.094	-1.389
322	4.354	0.26
324	5.088	0.734
326	4.433	-0.655
328	4.2	-0.233
330	4.17	-0.03
332	4.245	0.075
334	4.536	0.291
336	4.293	-0.243
338	4.759	0.466
340	5.244	0.485
342	4.931	-0.313
344	5.416	0.485
346	5.059	-0.357
348	5.073	0.014
350	5.004	-0.069
352	5.334	0.33
354	5.414	0.08
356	5.551	0.137
358	4.872	-0.679
360	4.676	-0.196
362	5.333	0.657
364	4.766	-0.567
366	4.602	-0.164
368	4.498	-0.104
370	4.267	-0.231
372	4.478	0.211
374	4.832	0.354
376	5.509	0.677
378	4.883	-0.626
380	4.712	-0.171
382	5.264	0.552
384	5.36	0.096
386	4.646	-0.714
388	5.321	0.675
390	4.909	-0.412
392	4.72	-0.189
394	4.404	-0.316
396	4.778	0.374
398	4.75	-0.028
400	5.935	1.185
402	5.385
404
406
408
410

[truncated: 2 more sheets: pos1, 17-1-15, pos1, 24-1-15]
