# Supplementary material for: Polar cell membrane nanotubes containing microtubules and acidic vesicles render Drosophila eggs fertile
Source: PLoS Biol. 2025 Dec 2;23(12):e3003533. doi: 10.1371/journal.pbio.3003533 (PMC12697985; doi:10.1371/journal.pbio.3003533)
Supplement: S2 Data — Panel E: Nocodazole treatment with Spastin over-expression in polar cell impede the length of polar cell protrusion. (XLSX) [file pbio.3003533.s032.xlsx]

## Sheet: Panel E
Fig 4E	Length of the polar cell protrusion in disrupting tubulin background
time pts	spas noco 66			noco 66			noco 132			Control
time pts	Mean	SEM		Mean	SEM		Mean	SEM		Mean	SEM
0	2.34088	0.296497		2.74567	0.317969		0.949125	0.304353		4.75225	0.671839
2	1.61637	0.235236		2.85	0.282573		0.3085	0.189405		4.9845	0.639715
4	1.90425	0.349161		3.08522	0.223157		0.166625	0.109699		4.99812	0.60759
6	1.08312	0.253154		3.07433	0.172358		0.253625	0.18799		4.90163	0.687003
8	1.07513	0.2036		2.96911	0.275301		0.151125	0.101479		4.95488	0.673764
10	1.30875	0.373289		2.89656	0.203985		0.13625	0.105893		4.75625	0.642957
12	1.16138	0.258361		3.22367	0.13902		0.030375	0.030375		4.95425	0.581378
14	1.39525	0.226766		3.59122	0.264696		0.408125	0.17669		5.00225	0.70264
16	1.338	0.343952		3.67811	0.207651		0.11025	0.11025		5.22562	0.712549
18	1.21738	0.288686		3.65911	0.351648		0.098125	0.098125		4.831	0.696012
20	1.1025	0.379599		4.02711	0.413101		0.370625	0.24788		5.16212	0.84127
22	1.18037	0.443521		3.39511	0.3121		0.31125	0.203845		5.6955	0.859111
24	0.907625	0.348301		3.17033	0.292916		0.15475	0.15475		5.311	0.85439
26	1.09613	0.450851		3.37022	0.315927		0.121375	0.121375		5.449	0.778695
28	0.922125	0.343249		3.86811	0.259481		0.211875	0.140655		5.39462	0.784442
30	0.936125	0.342474		3.97011	0.420384		0.358	0.265312		5.60975	0.842736
32	0.800125	0.321053		4.13078	0.546009		0.246125	0.186742		5.51187	0.919585
34	1.12675	0.384612		3.865	0.280259		0.283	0.186494		5.58113	0.910372
36	0.851625	0.316294		4.07644	0.289962		0.12525	0.12525		5.49375	0.837926
38	0.762375	0.261696		4.11511	0.303761		0.325625	0.325625		5.50638	0.811489
40	1.01113	0.329006		4.67433	0.233969		0.471125	0.471125		5.57963	0.892421
42	0.95425	0.292665		4.29078	0.316808		0.483625	0.323155		5.85538	0.802434
44	0.913375	0.291986		4.10033	0.230973		0.156125	0.156125		6.07088	0.860841
46	1.00562	0.346348		4.33878	0.299474		0.136125	0.136125		5.83287	0.781248
48	1.02313	0.359657		4.535	0.470598		0.179	0.179		5.794	0.76615
50	1.2185	0.379673		4.56011	0.320881		0.12875	0.12875		6.05738	0.746494
52	1.34662	0.378697		4.79389	0.280785		0	0		5.87175	0.664327
54	1.27625	0.362092		4.70867	0.27253		0	0		5.86062	0.643496
56	1.43788	0.421302		4.74	0.462373		0.1285	0.1285		6.08788	0.863191
58	1.719	0.599799		4.79256	0.311042		0.182	0.182		5.80875	0.766351
60	1.49612	0.435734		4.786	0.356999		0.41875	0.41875		5.76525	0.759905
62	1.3115	0.348631		4.9925	0.40199		0.352	0.238146		5.66925	0.841548
64	1.117	0.294627		4.4455	0.345932		0.101	0.101		5.9085	0.631615
66	1.41825	0.453747		4.744	0.483221		0.091	0.091		5.407	0.724829
68	0.92175	0.289889		4.37563	0.216565		0.28875	0.28875		5.27171	0.635551

## Sheet: spas overexp 66uM nocodazole
spas 66 noco		spas oe noco 66
		time pts									avg	sd	sem		pos4
		0	2.76	3.084	0.841	3.073	2.724	2.435	2.566	1.244	2.34088	0.838621	0.296497	1	0.943	1024.66	838.792	1202	3.073
		2	2.233	2.023	1.31	0.893	2.495	1.756	0.548	1.673	1.61638	0.665348	0.235236	2	0.295	969.429	917.21	1031	0.893
		4	2.987	2.13	0.243	2.261	2.484	1.942	0.548	2.639	1.90425	0.987576	0.349161	3	0.589	938.352	823	1091	2.261
		6	0.548	1.831	0.971	1.735	2.047	0.728	0	0.805	1.08312	0.716028	0.253154	4	0.471	938.33	832.78	1026	1.735
		8	1.611	1.7	0.562	1.456	0.882	1.277	0	1.113	1.07513	0.575869	0.2036	5	0.353	1138.17	972	1374	1.456
		10	2.658	2.751	0.562	1.36	0.243	0.971	0	1.925	1.30875	1.05582	0.373289	6	0.412	927.755	851.14	1050	1.36
		12	2.096	1.672	0.774	1.214	2.002	0.971	0	0.562	1.16137	0.730756	0.258361	7	0.295	1129.4	972	1224	1.214
		14	1.942	2.107	1.123	1.456	1.491	1.456	0	1.587	1.39525	0.641392	0.226766	8	0.353	1344.83	1216	1548	1.456
		16	1.214	3.452	1.016	1.214	1.623	0.971	0	1.214	1.338	0.972843	0.343952	9	0.295	1588.8	1375	1942	1.214
		18	0.728	2.686	0.728	1.632	1.78	1.214	0	0.971	1.21737	0.816527	0.288686	10	0.471	1382.65	1090.8	1639	1.632
		20	1.013	3.258	0.894	2.031	0.362	0.243	0	1.019	1.1025	1.07367	0.379599	11	0.589	949.237	699	1358	2.031
		22	1.456	3.877	0.543	1.699	1.14	0.728	0	0	1.18037	1.25447	0.443521	12	0.412	1636.29	1204	2200	1.699
		24	0.841	2.977	0.971	1.562	0.362	0.548	0	0	0.907625	0.985145	0.348301	13	0.412	1209.93	963.569	1446	1.562
		26	1.942	3.806	1.022	0.362	0.485	1.152	0	0	1.09613	1.2752	0.450851	14	0.118	1379.5	1291	1468	0.362
		28	1.699	2.553	1.853	0.548	0.362	0.362	0	0	0.922125	0.970853	0.343249	15	0.177	1165.59	1090.78	1254	0.548
		30	1.001	2.932	0.243	0.785	1.03	1.498	0	0	0.936125	0.968664	0.342474	16	0.236	952.5	816	1096	0.785
		32	1.861	2.5	0.769	0.543	0.243	0.485	0	0	0.800125	0.908075	0.321053	17	0.177	1270	1131	1403	0.543
		34	0.728	2.681	0.728	0.728	2.801	1.348	0	0	1.12675	1.08785	0.384612	18	0.177	1793.33	1576	2055	0.728
		36	0.841	2.473	0.548	1.942	0.524	0.485	0	0	0.851625	0.894615	0.316294	19	0.471	1212.5	937	1524	1.942
		38	0.443	2.007	0.485	1.022	0.485	1.657	0	0	0.762375	0.740189	0.261696	20	0.295	1271.2	1108	1493	1.022
		40	1.915	2.461	0.605	0.562	1.818	0.728	0	0	1.01113	0.930571	0.329006	21	0.177	899.667	880	916	0.562
		42	1.243	2.544	0.485	0.966	1.311	1.085	0	0	0.95425	0.827783	0.292665	22	0.295	1176.8	1084	1237	0.966
		44	1.14	2.277	0.243	1.22	1.699	0.728	0	0	0.913375	0.825862	0.291986	23	0.353	1167.65	1031.69	1374	1.22
		46	1.763	1.573	0.362	1.498	2.606	0.243	0	0	1.00562	0.979619	0.346348	24	0.412	1673	1134	2260	1.498
		48	1.686	3.095	0.971	1.22	0.728	0.485	0	0	1.02313	1.01726	0.359657	25	0.353	1300.5	1164	1475	1.22
		50	1.894	2.775	1.623	2.242	0.971	0.243	0	0	1.2185	1.07388	0.379673	26	0.589	1163.2	946	1522	2.242
		52	1.898	2.184	1.067	2.954	1.942	0.728	0	0	1.34662	1.07112	0.378697	27	0.766	1305.02	902.9	2130	2.954
		54	1.001	2.757	1.237	1.974	2.359	0.882	0	0	1.27625	1.02415	0.362092	28	0.53	1156.96	970.18	1382	1.974
		56	1.54	3.003	1.09	1.587	3.193	1.09	0	0	1.43788	1.19162	0.421302	29	0.471	1258.52	1080.12	1456	1.587
		58	2.324	2.481	1.502	1.819	5.141	0.485	0	0	1.719	1.69649	0.599799	30	0.53	816.778	684	967	1.819
		60	2.224	2.125	1.129	0.728	3.459	2.304	0	0	1.49612	1.23244	0.435734	31	0.177	1121.67	1037	1204	0.728
		62	1.243	2.166	1.279	1.993	2.76	1.051	0	0	1.3115	0.986077	0.348631	32	0.53	838.111	737	974	1.993
		64	1.019	2.35	1.089	0.971	1.795	1.712	0	0	1.117	0.833331	0.294627	33	0.236	1324	1192	1502	0.971
		66	1.987	3.854	0.728	0.971	2.131	1.675	0	0	1.41825	1.28339	0.453747	34	0.236	911.25	815	1036	0.971
		68	0.696	1.131	1.22	1.253	2.526	0.548	0	0	0.92175	0.819929	0.289889	35	0.353	949.804	851.02	1053	1.253
		70	0.362	2.209	0.485	1.699	3.064	0.485	0	0	1.038	1.14245	0.403917	36	0.412	1096.86	903	1411	1.699
		72	2.363	3.083	0.485	0.728	2.888	1.019	0	0	1.32075	1.26929	0.448763	37	0.177	1462.33	1296	1550	0.728
		74	1.743	2.951	0.728	0.728	3.02	0.808	0	0	1.24725	1.20325	0.425412	38	0.177	1608.33	1501	1734	0.728
		76	1.909	2.557	0.605	0.971	3.392	0.485	0	0	1.23987	1.2498	0.44187	39	0.236	1627	1517	1766	0.971
		78	1.486	1.8	1.344	0.971	2.844	0.728	0	0	1.14663	0.94851	0.335349	40	0.236	1795.5	1620	2027	0.971
		80	1.303	2.922	0.728	1.214	1.464	0.768	0	0	1.04988	0.937694	0.331525	41	0.295	1825	1503	2246	1.214
		82	1.388	2.427	0.728	1.273	3.11	0.485	0	0	1.17637	1.12147	0.396499	42	0.353	1546.67	1310	1971	1.273
		84	1.098	1.987	0.243	0.728	2.372	0.485	0	0	0.864125	0.896877	0.317094	43	0.177	1643	1436	1835	0.728
		86	2.648	2.825	0.485	1.214	2.674	1.09	0	0	1.367	1.20062	0.424483	44	0.295	1351.4	1151	1648	1.214
		88	1.479	0.728	0.548	2.698	2.515	0.485	0	0	1.05662	1.06407	0.376206	45	0.707	1199.33	853.92	1817	2.698
		90	2.946	1.699	1.09	3.737	1.864	1.456	0	0	1.599	1.30158	0.460179	46	1.002	1127.59	852.6	1745	3.737
		92	3.363	1.77	1.699	3.213	2.849	0.728	0	0	1.70275	1.36824	0.483746	47	0.884	1196.38	944.1	1637	3.213
		94	3.594	0.805	0.701	3.591	2.183	0.243	0	0	1.38962	1.52726	0.539967	48	0.943	987.507	781	1346	3.591
		96	2.61	1.927	1.09	2.81	2.882		0	0	1.617	1.26575	0.44751	49	0.707	960.017	829.28	1100	2.81
		98	2.741	2.017	1.378
		100	1.99	2.931	1.683
		102	1.819	1.993	1.502
		104			1.295
		106
		108
		110
		112
		114
		116
		118
		120
		122
		124
		126
		128
		130
		132
		134
		136
		138
		140
		142
		144
		146
		148
		150
		152
		154
		156
		158
		160
		162
		164
		166
		168
		170
		172
		174
		176
		178
		180
		182
		184
		186
		188
		200
		202
		204
		206
		208
		210
		212
		214
		216
		218
		220
		222
		224
		226
		228
		230
		232
		234
		236
		238
		240
		242
		246
		248
		250
		252
		254
		256
		258
		260
		262
		264
		266
		268
		270
		272
		274
		276
		278
		280
		282
		284
		286
		288
		290
		292
		294
		296
		300
		302
		304
		306
		308
		310
		312
		314
		316
		318
		320
		322
		324
		326
		328
		330
		332
		334
		336
		338
		340
		342
		344
		346
		348
		350
		352
		354
		356
		358
		360
		362
		364
		366
		368
		370
		372
		374
		376
		378
		380
		382
		384
		386
		388
		390
		392
		394
		396
		398
		400
		402
		404
		406
		408
		410

## Sheet: nocodazole 66uM
noco 66
time pts										avg	sd	sem
0	0.741	2.462	2.298	3.097	3.487	3.816	3.216	3.048	2.546	2.74567	0.899352	0.317969
2	3.053	2.218	2.639	3.018	2.219	4.299	1.959	3.883	2.362	2.85	0.799238	0.282573
4	2.913	2.338	2.85	3.075	2.615	4.564	3.243	3.32	2.849	3.08522	0.631184	0.223157
6	2.549	2.944	3.413	3.222	2.261	2.751	3.716	3.598	3.215	3.07433	0.487502	0.172358
8	4.049	2.676	3.078	2.839	2.402	2.518	2.502	4.462	2.196	2.96911	0.778668	0.275301
10	2.685	3.024	2.7	3.487	2.662	3.288	2.913	3.627	1.683	2.89656	0.576957	0.203985
12	3.06	3.803	3.208	3.328	2.854	3.196	3.141	3.811	2.612	3.22367	0.393207	0.13902
14	4.712	3.1	3.713	3.815	3.624	3.686	4.108	3.598	1.965	3.59122	0.748675	0.264696
16	4.413	2.692	4.192	3.704	3.212	3.46	3.201	3.881	4.348	3.67811	0.587326	0.207651
18	3.546	2.143	4.112	5.464	2.954	3.355	2.913	3.799	4.646	3.65911	0.99461	0.351648
20	4.429	2.602	3.938	6.572	3.833	3.44	4.656	2.818	3.956	4.02711	1.16843	0.413101
22	4.36	1.761	3.335	4.586	3.188	4.26	2.993	3.059	3.014	3.39511	0.882751	0.3121
24	4.138	1.496	3.044	3.694	2.991	3.208	2.378	3.908	3.676	3.17033	0.828491	0.292916
26	4.245	2.964	1.963	3.218	4.039	3.437	2.092	4.056	4.318	3.37022	0.893578	0.315927
28	4.176	3.247	4.443	4.704	3.709	4.185	2.293	4.294	3.762	3.86811	0.733922	0.259481
30	3.928	4.236	4.031	5.522	2.943	3.898	2.701	5.97	2.502	3.97011	1.18902	0.420384
32	4.576	3.264	4.323	7.383	4.479	3.115	2.514	5.08	2.443	4.13078	1.54435	0.546009
34	3.082	4.452	4.434	4.499	3.369	3.719	3.039	5.165	3.026	3.865	0.792694	0.280259
36	3.816	3.776	5.02	5.543	3.324	4.042	3.32	4.629	3.218	4.07644	0.820137	0.289962
38	4.128	3.51	5.955	4.541	3.14	3.452	3.651	4.7	3.959	4.11511	0.859165	0.303761
40	3.817	3.681	5.678	5.42	4.693	4.548	4.781	5.03	4.421	4.67433	0.661765	0.233969
42	3.398	3.81	6.021	5.102	4.035	4.572	3.509	3.413	4.757	4.29078	0.896067	0.316808
44	3.419	4.077	4.482	5.314	4.362	3.899	3.449	4.564	3.337	4.10033	0.653292	0.230973
46	3.201	3.35	5.652	4.508	4.516	5.439	4.118	4.544	3.721	4.33878	0.84704	0.299474
48	2.427	4.718	5.325	5.068	4.107	3.45	4.387	7.223	4.11	4.535	1.33105	0.470598
50	3.941	5.054	6.011	5.111	4.279	5.087	3.777	4.809	2.972	4.56011	0.907588	0.320881
52	3.998	4.506	6.138	5.572	4.681	4.478	3.687	5.52	4.565	4.79389	0.79418	0.280785
54	3.965	4.12	6.014	5.54	4.08	4.387	5.201	5.109	3.962	4.70867	0.770831	0.27253
56	3.915	5.339	7.047	5.428	4.892	5.351	2.732	4.771	3.185	4.74	1.30779	0.462373
58	4.739	3.98	5.608	4.788	4.415	4.579	5.143	6.442	3.439	4.79256	0.879761	0.311042
60		4.703	6.146	6.321	4.822	4.85	3.668	4.062	3.716	4.786	0.944531	0.356999
62		4.834	6.764	5.371	4.018	4.335	4.478	6.499	3.641	4.9925	1.06356	0.40199
64		4.714	6.059	5.093	4.346	3.935	4.079	4.668	2.67	4.4455	0.915251	0.345932
66		4.888	6.972	6.378	4.032	5.161	3.474	3.796	3.251	4.744	1.27848	0.483221
68		4.241	4.969	5.394	4.117	4.358	3.486	3.825	4.615	4.37563	0.572977	0.216565
70		3.487	5.046	6.243	4.372	4.805	4.004	4.845	4.292	4.63675	0.768964	0.290641
72			6.34	5.536	3.493	4.769	6.081	4.935	3.268
74			5.834	5.961	3.198	4.233	5.613	4.009	2.913
76			5.69	5.579	4.399	5.217	4.491	4.184	4.078
78			6.124	7.505	4.892	5.352	5.071	5.212	2.184
80			6.617	7.207	4.345	5.069	5.108	4.484	3.075
82				7.064	4.552	5.068	5.273	5.354	3.563
84					4.325	4.324	3.817	6.9	3.641
86					3.215	4.623	4.523	4.884	3.831
88					3.957	5.277	6.199	5.132	3.664
90					3.581	4.883	5.953	5.705	3.802
92					4.104	4.136	5.061	5.45	2.603
94					3.92	3.396	4.992	7.12	3.398
96					4.159	3.474	6.38	6.724	3.32
98					4.478	3.923	7.141	5.993	3.274
100					4.138	3.579	7.181	6.767	4.341
102					4.006	5.409	7.564	6.458	4.683
104					4.558	4.993	7.379	5.5	4.081
106					3.907	3.902	5.741	7.024	4.245
108					3.922	4.085	6.177	5.506	3.675
110					4.337	4.636	6.046	7.566	2.718
112					4.891	4.551	8.305	7.177	5.317
114					3.973	4.884	8.625	7.104	5.157
116					4.913	5.22	8.661	7.103	3.946
118					3.743	5.45	7.971	7.389	4.726
120					4.133	4.946	8.583	7.038	4.93
122					4.159	5.583	8.441	9.527	5.124
124					4.68	5.295	8.569	6.221	4.576
126					3.831	3.91	9.875	7.471	3.98
128					3.521	6.258	8.928	8.921	4.418
130					3.812	6.638	9.727	8.539	4.974
132					3.839	5.442	8.607	7.898	5.111
134					4.544		9.171	7.613	5.761
136					4.176		7.7	6.877	4.24
138					4.871		10.186	6.982	4.298
140					3.166		7.384	7.571	4.178
142					5.109			7.651	4.243
144					4.83			7.728
146					3.581			6.874
148					5.19			7.207
150					4.642			7.89
152					5.122
154					4.109
156					3.604
158					4.743
160
162
164
166
168
170
172
174
176
178
180
182
184
186
188
200
202
204
206
208
210
212
214
216
218
220
222
224
226
228
230
232
234
236
238
240
242
246
248
250
252
254
256
258
260
262
264
266
268
270
272
274
276
278
280
282
284
286
288
290
292
294
296
300
302
304
306
308
310
312
314
316
318
320
322
324
326
328
330
332
334
336
338
340
342
344
346
348
350
352
354
356
358
360
362
364
366
368
370
372
374
376
378
380
382
384
386
388
390
392
394
396
398
400
402
404
406
408
410

## Sheet: nocodazole 132uM
noco 132
time pts									avg	sd	sem
0	1.612	1.603	1.214	0.971	0	0	2.193	0	0.949125	0.860841	0.304353
2	0	0.243	1.456	0	0	0	0.769	0	0.3085	0.53572	0.189405
4	0	0.605	0	0	0	0	0.728	0	0.166625	0.310276	0.109699
6	0	0.548	0	0	0	0	1.481	0	0.253625	0.531717	0.18799
8	0	0	0.485	0	0	0	0.724	0	0.151125	0.287027	0.101479
10	0	0	0.847	0	0	0	0.243	0	0.13625	0.29951	0.105893
12	0	0	0	0	0	0	0.243	0	0.030375	0.0859135	0.030375
14	1.214	0.687	0	0	1.002	0	0.362	0	0.408125	0.499755	0.17669
16	0	0	0	0	0	0	0.882	0	0.11025	0.311834	0.11025
18	0	0	0.785	0	0	0	0	0	0.098125	0.277539	0.098125
20	1.751	0	1.214	0	0	0	0	0	0.370625	0.701111	0.24788
22	1.276	0	1.214	0	0	0	0	0	0.31125	0.576561	0.203845
24	0	0	0	0	1.238	0	0	0	0.15475	0.437699	0.15475
26	0	0	0	0	0.971	0	0	0	0.121375	0.3433	0.121375
28	0.971	0.724	0	0	0	0	0	0	0.211875	0.397831	0.140655
30	0.774	0	2.09	0	0	0	0	0	0.358	0.750416	0.265312
32	1.484	0	0	0.485	0	0	0	0	0.246125	0.528186	0.186742
34	1.019	1.245	0	0	0	0	0	0	0.283	0.527484	0.186494
36	0	0	0	0	0	1.002	0	0	0.12525	0.35426	0.12525
38	0	0	2.605	0	0	0	0	0	0.325625	0.921007	0.325625
40	0	0	3.769	0	0	0	0	0	0.471125	1.33254	0.471125
42	1.592	0	2.277	0	0	0	0	0	0.483625	0.914022	0.323155
44	1.249	0	0	0	0	0	0	0	0.156125	0.441588	0.156125
46	1.089	0	0	0	0	0	0	0	0.136125	0.38502	0.136125
48	1.432	0	0	0	0	0	0	0	0.179	0.506288	0.179
50	1.03	0	0	0	0	0	0	0	0.12875	0.36416	0.12875
52	0	0	0	0	0	0	0	0	0	0	0
54	0	0	0	0	0	0	0	0	0	0	0
56	0	1.028	0	0	0	0	0	0	0.1285	0.363453	0.1285
58	0	0	1.456	0	0	0	0	0	0.182	0.514774	0.182
60	0	0	3.35	0	0	0	0	0	0.41875	1.1844	0.41875
62	1.726	1.09	0	0	0	0	0	0	0.352	0.673577	0.238146
64	0.808	0	0	0	0	0	0	0	0.101	0.285671	0.101
66	0.728	0	0	0	0	0	0	0	0.091	0.257387	0.091
68	2.31	0	0	0	0	0	0	0	0.28875	0.816708	0.28875
70	1.611	1.891	0	0	0	0	0	0	0.43775	0.814003	0.287793
72	0.728	0	0	0	0	0	0	0	0.091	0.257387	0.091
74	0.805	0	0	0	0	0	0	0	0.100625	0.28461	0.100625
76	0.725	0	0	0	0	0	0	0	0.090625	0.256326	0.090625
78	1.229	0	0	0	0	0	0	0	0.153625	0.434517	0.153625
80	1.609	0.243	1.342	0	0	0	0	0	0.39925	0.673338	0.238061
82	0.485	0	2.35	0	0	0	0	0
84	0.723	0	3.245	0	0	0	0	0
86	0	0	2.032	0	0	0	0	0
88	0	0	1.455	0	0	0	0	0
90	0	0	1.022	0	0	0	0	0
92	0	0	0.781	0	0	0	0	0
94	0	0	0.455	0	0	0	0	0
96	0	0	0	0	0	0	0	0
98	0	0	0	0	0	0	0	0
100	0	0	0	0	0	0	0	0
102	1.102	0	0	0	0	0	0	0
104	1.411	0	0	0	0	0	0	0
106	0	0	0	0	0	0	0	0
108	0	0	0	0	0	0	0	0
110	1.431	0	0	0	0	0	0	0
112	1.084	0	0	0	0	0	1.553	0
114	1.271	0	0	0	0	0	1.705	0
116	1.623	0	0	0	0	0	1.253	0
118	0.687	0	0	0	0	0	2.393	0
120	1.671	0	0	0	0	0	1.873	0
122	0.687	0	0	0	0	0	1.761	0
124	0	0	0	0	0	0	0	0
126	0	0	0	0	0	0	0	0
128	0	0	0	0	0	0	0	0
130	1.831	0	0	0	0	0	0	0
132	1.381	0	0	0	0	0	0	0
134	0.701	0	0	0	0	0	0	0
136	0	0	0	0	0	0	0	0
138	0		0	0	0	0	0	0
140	0		0	0	0	0		0
142	0		0	0
144
146
148
150
152
154
156
158
160
162
164
166
168
170
172
174
176
178
180
182
184
186
188
200
202
204
206
208
210
212
214
216
218
220
222
224
226
228
230
232
234
236
238
240
242
246
248
250
252
254
256
258
260
262
264
266
268
270
272
274
276
278
280
282
284
286
288
290
292
294
296
300
302
304
306
308
310
312
314
316
318
320
322
324
326
328
330
332
334
336
338
340
342
344
346
348
350
352
354
356
358
360
362
364
366
368
370
372
374
376
378
380
382
384
386
388
390
392
394
396
398
400
402
404
406
408
410

## Sheet: control lengths
wt control
time pts		Length							avg	sd	sem
0	3.865	7.039	3.503	3.286	2.391	2.619	3.305	9.278	4.41075	2.43478	0.860826
2	3.212	7.218	4.045	3.612	2.397	3.95	3.479	9.569	4.68525	2.42693	0.858048
4	3.627	7.484	3.717	3.843	2.911	2.852	3.686	9.405	4.69062	2.40187	0.849189
6	5.303	7.718	3.68	3.852	2.482	3.373	3.386	9.914	4.9635	2.57096	0.908971
8	4.302	7.761	4.171	4.331	2.855	2.912	3.788	9.535	4.95688	2.39721	0.84754
10	3.577	8.126	4.223	4.547	3.194	2.907	3.521	9.984	5.00988	2.59876	0.918801
12	3.35	8.439	4.062	4.606	3.127	3.03	3.771	9.094	4.93487	2.42636	0.857849
14	3.981	7.721	4.32	4.819	3.07	2.424	4.093	8.787	4.90187	2.21634	0.783593
16	4.433	7.763	4.437	5.094	2.78	3.373	3.519	8.72	5.01487	2.13431	0.754593
18	3.187	7.573	4.038	4.978	3.41	3.019	3.865	8.818	4.861	2.17112	0.767608
20	3.651	8.041	3.884	4.164	3.839	3.21	3.455	8.947	4.89888	2.25033	0.795612
22	3.758	7.518	4.179	4.023	3.236	3.471	3.605	8.776	4.82075	2.1013	0.742921
24	3.83	8.113	3.671	4.585	2.742	4.132	3.253	8.489	4.85187	2.20064	0.778044
26	3.56	8.269	3.513	4.407	3.657	3.607	3.167	7.948	4.766	2.09351	0.740167
28	3.995	8.03	4.37	4.86	3.312	3.664	3.622	7.756	4.95113	1.87909	0.66436
30	3.63	7.663	3.717	4.409	3.547	3.818	3.322	7.912	4.75225	1.90025	0.671839		4.75225	0.671839
32	4.528	8.122	4.045	4.992	3.195	3.666	3.915	7.413	4.9845	1.80939	0.639715		4.9845	0.639715
34	3.779	8.329	4.062	5.278	3.821	3.95	3.907	6.859	4.99813	1.71852	0.60759		4.99813	0.60759
36	4.268	8.67	3.427	5.259	3.673	3.84	3.187	6.889	4.90163	1.94314	0.687003		4.90163	0.687003
38	3.617	8.738	3.549	5.294	4.293	3.895	3.452	6.801	4.95488	1.90569	0.673764		4.95488	0.673764
40	3.602	8.665	3.858	4.974	3.523	3.822	3.521	6.085	4.75625	1.81856	0.642957		4.75625	0.642957
42	5.269	8.074	3.717	5.62	3.946	3.14	3.748	6.12	4.95425	1.64438	0.581378		4.95425	0.581378
44	5.401	8.725	3.61	5.215	3.855	3.445	2.899	6.868	5.00225	1.98737	0.70264		5.00225	0.70264
46	5.838	9.024	3.752	4.976	3.815	4.178	3.076	7.146	5.22562	2.01539	0.712549		5.22562	0.712549
48	3.475	8.653	3.423	4.909	3.475	3.797	3.877	7.039	4.831	1.96862	0.696012		4.831	0.696012
50	3.886	9.015	3.777	5.621	3.455	3.476	3.411	8.656	5.16212	2.37947	0.84127		5.16212	0.84127
52	6.032	9.65	3.777	5.483	3.882	4.009	3.643	9.088	5.6955	2.42993	0.859111		5.6955	0.859111
54	4.65	8.032	3.494	4.989	3.127	4.581	3.657	9.958	5.311	2.41658	0.85439		5.311	0.85439
56	4.683	8.478	4.028	5.564	3.603	3.84	4.144	9.252	5.449	2.20248	0.778695		5.449	0.778695
58	4.27	8.92	4.05	5.571	3.92	3.678	3.936	8.812	5.39462	2.21874	0.784442		5.39462	0.784442
60	5.531	8.701	4.437	5.635	3.42	4.254	3.226	9.674	5.60975	2.38362	0.842736		5.60975	0.842736
62	3.427	9.301	3.944	5.361	3.594	5.31	3.403	9.755	5.51188	2.60098	0.919585		5.51188	0.919585
64	3.82	8.77	4.283	5.82	3.265	5.033	3.466	10.192	5.58113	2.57492	0.910372		5.58113	0.910372
66	4.665	8.327	3.884	5.871	3.364	4.435	3.596	9.808	5.49375	2.37001	0.837926		5.49375	0.837926
68	4.786	8.51	4.233	5.473	3.653	4.329	3.469	9.598	5.50637	2.29524	0.811489		5.50637	0.811489
70	4.29	8.786	4.167	5.329	3.822	4.429	3.541	10.273	5.57963	2.52415	0.892421		5.57963	0.892421
72	5.319	8.668	3.981	5.722	3.898	5.34	3.974	9.941	5.85538	2.26963	0.802434		5.85538	0.802434
74	5.273	8.703	4.264	6.57	4.348	4.771	3.954	10.684	6.07087	2.43483	0.860841		6.07087	0.860841
76	5.974	8.946	3.774	5.499	4.194	4.527	4.271	9.478	5.83287	2.2097	0.781248		5.83287	0.781248
78	5.418	8.301	3.986	5.588	3.962	4.961	4.254	9.882	5.794	2.167	0.76615		5.794	0.76615
80	5.44	9.125	4.441	5.852	4.407	5.338	4.282	9.574	6.05738	2.1114	0.746494		6.05738	0.746494
82	5.308	9.029	4.419	5.804	4.452	5.08	4.317	8.565	5.87175	1.879	0.664327		5.87175	0.664327
84	4.949	8.621	4.825	5.709	4.15	4.988	4.808	8.835	5.86062	1.82008	0.643496		5.86062	0.643496
86	5.437	9.372	4.635	5.537	3.886	5.172	4.224	10.44	6.08788	2.44147	0.863191		6.08788	0.863191
88	5.341	9.759	4.74	5.996	3.791	4.686	3.797	8.36	5.80875	2.16757	0.766351		5.80875	0.766351
90	5.394	9.274	4.139	5.783	4.332	4.92	3.476	8.804	5.76525	2.14933	0.759905		5.76525	0.759905
92	4.049	9.667	3.503	6.085	4.646	4.872	3.64	8.892	5.66925	2.38026	0.841548		5.66925	0.841548
94	5.421	9.061	4.562	5.931	4.012	5.365	4.747	8.169	5.9085	1.78648	0.631615		5.9085	0.631615
96	4.266	9.607	4.103	6.135	3.929	5.728	4.081	10.017	5.407	2.05013	0.724829		5.407	0.724829
98	4.274	9.005	4.389	5.787	3.965	5.496	3.986	10.467	5.27171	1.79761	0.635551		5.27171	0.635551
								9.245
								8.777
								8.948
								8.275
								7.671
								8.758
								8.408
								8.734
								8.658
								8.416
								9.24
								8.108
								8.591
								8.595
								8.137
								7.709
