# Supplementary material for: Polar cell membrane nanotubes containing microtubules and acidic vesicles render Drosophila eggs fertile
Source: PLoS Biol. 2025 Dec 2;23(12):e3003533. doi: 10.1371/journal.pbio.3003533 (PMC12697985; doi:10.1371/journal.pbio.3003533)
Supplement: S3 Data — Panel E: Slbo mutant impede polar cell protrusion formation. Panel J: Slbo knockdown in outer border cell impede polar cell protrusion formation. (XLSX) [file pbio.3003533.s033.xlsx]

## Sheet: Panel E
Fig 5E % of stage14 egg chambers with PC protsrusions in slbo mutant background
		WT									Slbo e7b/slbo ry7
		no. egg chambers formed	total no. of egg chambers	%of egg chambers formed							no. egg chambers formed	total no. of egg chambers	%of egg chambers formed
		146.475	150	97.65							21.168	120	17.64
		241.875	250	96.75							27.9565	115	24.31
		94.71	100	94.71							19.968	160	12.48
							Nonparametric unpaired t-Test
			WT	slboe7b/slbory7			P value	<0.0001
							P value summary	****
		Mean	96.37	18.14			Significantly different (P < 0.05)?	Yes
		Std. Deviation	1.506	5.931			One- or two-tailed P value?	Two-tailed
		Std. Error of Mean	0.8697	3.424			t, df	t=22.14, df=4

## Sheet: Panel J
Fig 5J % of stage14 egg chambers with PC protsrusions in slbo KD in outer border cells
		Control									109c1 Gal4>slbo RNAi
		no. egg chambers formed	total no. of egg chambers	%of egg chambers formed							no. egg chambers formed	total no. of egg chambers	%of egg chambers formed
		114.005	117	97.44							18.63	108	17.25
		118.338	123	96.21							14.5317	118	12.315
		109.894	115	95.56							24.44	100	24.44
			Control	109c1 Gal4>slbo RNAi		nonparametric unpaired t-Test
		Mean	96.4	18		P value	<0.0001
		Std. Deviation	0.9548	6.097		P value summary	****
		Std. Error of Mean	0.5513	3.52		Significantly different (P < 0.05)?	Yes
						One- or two-tailed P value?	Two-tailed
						t, df	t=22.00, df=4
