# Supplementary material for: Polar cell membrane nanotubes containing microtubules and acidic vesicles render Drosophila eggs fertile
Source: PLoS Biol. 2025 Dec 2;23(12):e3003533. doi: 10.1371/journal.pbio.3003533 (PMC12697985; doi:10.1371/journal.pbio.3003533)
Supplement: S4 Data — Panel D: Downregulation of Shg in BCs impede polar cell protrusion formation. Panel G: Downregulation of Pak3 in BCs impede polar cell protrusion formation. (XLSX) [file pbio.3003533.s034.xlsx]

## Sheet: Panel D
Fig 6D % of stage14 egg chambers with PC protsrusions in shg KD in BCs
		Control									slbo Gal4>shg RNAi
		no. egg chambers formed	total no. of egg chambers	%of egg chambers formed							no. egg chambers formed	total no. of egg chambers	%of egg chambers formed
		107.7	120	89.75							67.15	170	39.5
		103.125	110	93.75							60.648	190	31.92
		120.575	130	92.75							69.392	160	43.37
			Control	shg rnai		nonparametric unpaired t-Test
		Mean	92.08	38.26		P value	0.0001
		Std. Deviation	2.082	5.824		P value summary	***
		Std. Error of Mean	1.202	3.363		Significantly different (P < 0.05)?	Yes
						One- or two-tailed P value?	Two-tailed
						t, df	t=15.07, df=4

## Sheet: Panel G
Fig 6G % of stage14 egg chambers with PC protsrusions in pak3 KD in BCs
		Control									slbo Gal4>pak3 DN
		no. egg chambers formed	total no. of egg chambers	%of egg chambers formed							no. egg chambers formed	total no. of egg chambers	%of egg chambers formed
		138.165	150	92.11							50.643	170	29.79
		160.429	170	94.37							67.6482	186	36.37
		150.592	160	94.12							62.4546	204	30.615
			Control	pak3 DN			nonparametric unpaired t-Test
		Mean	93.53	32.26			P value	<0.0001
		Std. Deviation	1.239	3.585			P value summary	****
		Std. Error of Mean	0.7153	2.07			Significantly different (P < 0.05)?	Yes
							One- or two-tailed P value?	Two-tailed
							t, df	t=27.98, df=4
