# Supplementary material for: Polar cell membrane nanotubes containing microtubules and acidic vesicles render Drosophila eggs fertile
Source: PLoS Biol. 2025 Dec 2;23(12):e3003533. doi: 10.1371/journal.pbio.3003533 (PMC12697985; doi:10.1371/journal.pbio.3003533)
Supplement: S5 Data — Panel E: Quantification of puc-lacZ intensity in slbo knockdown BCs. Panel I: Over-expression of Jra rescues the slbo-depleted phenotype. (XLSX) [file pbio.3003533.s035.xlsx]

## Sheet: Panel E
Fig 7E puc lacz intensity in slbo KD background
Control									slbo RNAi
sample no	bc no	intensity in bc	DAPI intensity	normalized intensity	Relative intensity				sample no	bc no	intensity in bc	DAPI intensity	normalized intensity	Relative intensity
sample 1	1	66.655	18.25	3.65233	1.04055				sample 1	1	30.25	15.25	1.98361	0.56513
	2	62.356	18.25	3.41677	0.973438					2	29.26	15.25	1.91869	0.546635
	3	59.38	18.25	3.2537	0.92698					3	35.65	15.25	2.3377	0.666013
	4	68.956	18.25	3.77841	1.07647
sample2	1	56.35	15.68	3.59375	1.02386				sample2	1	19.62	12.25	1.60163	0.456306
	2	52.39	15.68	3.3412	0.951909					2	17.87	12.25	1.45878	0.415606
	3	49.36	15.68	3.14796	0.896854					3	22.26	12.25	1.81714	0.517705
	4	59.25	15.68	3.7787	1.07655
sample3	1	68.96	16.25	4.24369	1.20903				sample3	1	20.25	16.23	1.24769	0.355467
	2	72.56	16.25	4.46523	1.27215					2	29.36	16.23	1.809	0.515383
	3	66.21	16.25	4.07446	1.16082					3	25.25	16.23	1.55576	0.443237
	4	65.36	16.25	4.02215	1.14591
sample 4	1	48.96	15.63	3.13244	0.892432				sample 4	1	23.25	18.25	1.27397	0.362955
	2	50.21	15.63	3.21241	0.915217					2	32.14	14.25	2.25544	0.642575
	3	45.26	15.63	2.89571	0.82499					3	33.54	14.25	2.35368	0.670565
	4	48.96	15.63	3.13244	0.892432					4	22.56	16.25	1.38831	0.395529
sample 5	1	55.65	17.25	3.22609	0.919113				sample 5	1	19.65	16.25	1.20923	0.34451
	2	59.89	17.25	3.47188	0.989141					2	18.25	15.25	1.19672	0.340946
	3	57.25	17.25	3.31884	0.945539					3	21.64	15.25	1.41902	0.404278
	4	52.23	17.25	3.02783	0.862629
			mean	3.5093	0.9998
								nonparametric unpaired t-Test
				Control	slbo rnai			P value	<0.0001
			Mean	1	0.4788			Exact or approximate P value?	Exact
			Std. Deviation	0.1235	0.1156			P value summary	****
			Std. Error of Mean	0.02762	0.02889			Significantly different (P < 0.05)?	Yes
								One- or two-tailed P value?	Two-tailed

## Sheet: Panel I
Fig 7I % of stage14 egg chambers with PC protsrusions in JRA OE in Slbo mutant BCs
		WT				slbo e7b/slbo ry7				slbo e7b slbo gal4/slbo ry7: uas jra				slbo gal4>uas jra
		no. egg chambers formed	total no. of egg chambers	%of egg chambers formed		no. egg chambers formed	total no. of egg chambers	%of egg chambers formed		no. egg chambers formed	total no. of egg chambers	%of egg chambers formed		no. egg chambers formed	total no. of egg chambers	%of egg chambers formed
		171.905	190	90.4762		52.3077	170	30.7692		81.4286	120	67.8571		92.8125	110	84.375
		197.879	206	96.058		35.25	188	18.75		91.3043	140	65.2174		112.95	125	90.36
		161.14	164	98.256		11.3298	92	12.315		109.529	140	78.235		102.307	115	88.963
			wt	slbo e7b/slbo ry7	slbo e7b slbo gal4/slbo ry7: uas jra	slbo gal4>uas jra
		Mean	94.93	20.61	70.44	87.9
		Std. Deviation	4.011	9.367	6.881	3.131
		Std. Error of Mean	2.316	5.408	3.973	1.808
		Column B	slboe7b/slbory7			Column C	slboe7b/slbory7; UAS Jra
		vs.	vs.			vs.	vs.
		Column A	WT			Column B	slboe7b/slbory7
		nonparametric unpaired t-Test				nonparametric unpaired t-Test
		P value	0.0002			P value	0.0018
		P value summary	***			P value summary	**
		Significantly different (P < 0.05)?	Yes			Significantly different (P < 0.05)?	Yes
		One- or two-tailed P value?	Two-tailed			One- or two-tailed P value?	Two-tailed
		t, df	t=12.63, df=4			t, df	t=7.425, df=4
			Column C	slboe7b/slbory7; UAS Jra
			vs.	vs.
			Column A	WT
			nonparametric unpaired t-Test
			P value	0.006
			P value summary	**
			Significantly different (P < 0.05)?	Yes
			One- or two-tailed P value?	Two-tailed
			t, df	t=5.326, df=4
