# Supplementary material for: Polar cell membrane nanotubes containing microtubules and acidic vesicles render Drosophila eggs fertile
Source: PLoS Biol. 2025 Dec 2;23(12):e3003533. doi: 10.1371/journal.pbio.3003533 (PMC12697985; doi:10.1371/journal.pbio.3003533)
Supplement: S6 Data — Panel M: Downregulation of Mitf in the PCs impede the opening of MP channel at stage 14. Panel N: Downregulation of Mitf in the PCs impede hatchability of embryos. (XLSX) [file pbio.3003533.s036.xlsx]

## Sheet: Panel M
Fig 8M % of stage14 egg chambers with opened micropyle in mitf KD in polar cells
		Control									upd Gal4>mitf rnai
		no. egg chambers opened micropyle	total no. of egg chambers	%of egg chambers opened mp							no. egg chambers opened micropyle	total no. of egg chambers	%of egg chambers opened mp
		55.5882	60	92.6471							72.7273	160	45.4545
		83	90	92.2222							100.938	170	59.375
		80	80	100							68.5714	120	57.1429
		97.6744	100	97.6744
		70	70	100
		80	80	100
		68.6	70	98
			Control	mitf rnai
		Mean	97.22	53.99
		Std. Deviation	3.413	7.476
		Std. Error of Mean	1.29	4.316
			nonparametric unpaired t-Test
			P value	<0.001
			Exact or approximate P value?	Exact
			P value summary	***
			Significantly different (P < 0.05)?	Yes
			One- or two-tailed P value?	Two-tailed

## Sheet: Panel N
Fig 8N % of embryo hatched in mitf KD in polar cells
		Control									upd Gal4>mitf rnai
		no. embryos hatched	total no. of embryos	%of embryos hatched							no. embryos hatched	total no. of embryos	%of embryos hatched
		69.6	80	87							12.08	40	30.2
		71.6925	79	90.75							18.3	50	36.6
		92.7887	101	91.87							14.016	40	35.04
		77.589	90	86.21
			Control	mitf Rnai
		Mean	88.96	33.95
		Std. Deviation	2.773	3.337
		Std. Error of Mean	1.387	1.927
			nonparametric unpaired t-Test
			P value	<0.01
			P value summary	**
			Significantly different (P < 0.05)?	Yes
			One- or two-tailed P value?	Two-tailed
			t, df	t=23.92, df=5
