# Supplementary material for: Polar cell membrane nanotubes containing microtubules and acidic vesicles render Drosophila eggs fertile
Source: PLoS Biol. 2025 Dec 2;23(12):e3003533. doi: 10.1371/journal.pbio.3003533 (PMC12697985; doi:10.1371/journal.pbio.3003533)
Supplement: S7 Data — Panel D: Over-expression of Bsk DN in the PCs impede the opening of MP channel at stage 14. Panel E: Over-expression of Bsk DN in the PCs impede hatchability of embryos. (XLSX) [file pbio.3003533.s037.xlsx]

## Sheet: Panel D
Fig 9D % of stage14 egg chambers with opened micropyle in JNK downregulation in polar cells
		Control									upd Gal4>bsk dn
		no. egg chambers opened micropyle	total no. of egg chambers	%of egg chambers opened mp							no. egg chambers opened micropyle	total no. of egg chambers	%of egg chambers opened mp
		46.3235	50	92.6471							18.8545	34	55.4546
		55.3333	60	92.2222							38.85	56	69.375
		48.8372	50	97.6744							38.9429	58	67.1429
			Control	bsk Dn
		Mean	94.18	63.99
		Std. Deviation	3.033	7.476
		Std. Error of Mean	1.751	4.316
		Nonparametric unpaired t-Test
		P value	0.0029
		P value summary	**
		Significantly different (P < 0.05)?	Yes
		One- or two-tailed P value?	Two-tailed
		t, df	t=6.481, df=4

## Sheet: Panel E
Fig 9E % of embryos hatchhed in JNK downregulation in PCs
		Control									upd Gal4>bsk dn
		no. embryos hatched	total no. of embryos	%of embryos hatched							no. embryos hatched	total no. of embryos	%of embryos hatched
		63	70								59.0357	87
		75	80								55.1145	95
		59.0655	65								66.1481	114
		29.6135	35
			Control	bsk DN
		Mean	89.81	61.3
		Std. Deviation	3.818	5.679
		Std. Error of Mean	1.909	3.279
		Nonparametric unpaired t-Test
		P value	0.0005
		P value summary	***
		Significantly different (P < 0.05)?	Yes
		One- or two-tailed P value?	Two-tailed
		t, df	t=8.023, df=5
