# Supplementary material for: Polar cell membrane nanotubes containing microtubules and acidic vesicles render Drosophila eggs fertile
Source: PLoS Biol. 2025 Dec 2;23(12):e3003533. doi: 10.1371/journal.pbio.3003533 (PMC12697985; doi:10.1371/journal.pbio.3003533)
Supplement: S8 Data — Panel F: Downregulation of Rac1 in the PCs does not impede the length of polar cell protrusion. Panel G: Downregulation of Rac2 in the PCs does not impede the length of polar cell protrusion. (XLSX) [file pbio.3003533.s038.xlsx]

## Sheet: Panel F
				Fig S3F	Polar cell protrusion length in Rac1 DN background
					exp 1	exp 2	exp3	exp4	exp5	avg	sd	sem			control1	Control2	control3	control4	control5	avg	sd	sem
					2.904	3.193	2.391	2.564	2.606	2.7316	0.317209	0.14186			2.941	2.619	1.67	2.941	2.78	2.5902	0.531447	0.23767
					2.66	3.228	2.397	2.674	2.786	2.749	0.303422	0.135695			3.148	3.95	2.38	3.148	3.41	3.2072	0.566601	0.253392
					3.339	3.801	2.911	2.962	3.372	3.277	0.360772	0.161342			3.25	2.852	3.305	3.25	3.839	3.2992	0.352224	0.157519
					3.193	3.057	2.482	3.064	3.12	2.9832	0.285441	0.127653			3.981	3.373	3.479	3.981	3.236	3.61	0.34946	0.156283
					3.012	3.151	2.855	3.085	4.194	3.2594	0.533945	0.238787			3.598	2.912	3.686	3.598	2.742	3.3072	0.443918	0.198526
					3.297	3.379	3.194	3.31	3.096	3.2552	0.110868	0.0495816			2.686	2.907	3.386	2.686	3.657	3.0644	0.437535	0.195672
					3.401	3.089	3.127	3.191	4.855	3.5326	0.749007	0.334966			3.14	3.03	3.788	3.14	3.312	3.282	0.30032	0.134307
					3.474	3.081	3.07	3.403	3.72	3.3496	0.276516	0.123662			2.441	2.424	3.521	2.441	3.547	2.8748	0.601875	0.269167
					4.006	3.261	2.78	3.293	3.256	3.3192	0.43889	0.196278			3.069	3.373	3.771	3.069	3.195	3.2954	0.293603	0.131303
					3.868	3.072	3.41	4.121	3.748	3.6438	0.409408	0.183093			3.416	3.019	4.093	3.416	3.821	3.553	0.414161	0.185219
				Rac1 DN	3.321	3.334	3.839	4.821	3.716	3.8062	0.611846	0.273626		Control	3.25	3.21	3.519	3.25	3.673	3.3804	0.204859	0.0916158
					3.49	3.358	3.236	3.64	3.499	3.4446	0.153472	0.068635			3.449	3.471	3.865	3.449	4.293	3.7054	0.37322	0.166909
					3.255	2.36	2.742	2.656	3.134	2.8294	0.364678	0.163089			3.063	4.132	3.455	3.063	3.523	3.4472	0.438742	0.196211
					3.609	2.497	3.657	3.156	3.465	3.2768	0.477757	0.21366			3.704	3.607	3.605	3.704	3.946	3.7132	0.13906	0.0621895
					3.603	4.196	3.312	3.275	2.656	3.4084	0.559325	0.250138			3.662	3.664	3.253	3.662	3.855	3.6192	0.221006	0.0988369
					3.277	3.333	3.547	3.966	3.284	3.4814	0.292365	0.13075			3.352	3.818	3.167	3.352	3.815	3.5008	0.297927	0.133237
					3.33	3.454	3.195	3.113	3.884	3.3952	0.302635	0.135342			2.923	3.666	3.622	2.923	3.475	3.3218	0.370859	0.165853
					2.917	4.265	3.821	3.302	3.829	3.6268	0.523261	0.234009			2.789	3.95	3.322	2.789	3.455	3.261	0.490318	0.219277
					3.287	4.812	3.673	3.067	4.619	3.8916	0.785738	0.351393			3.228	3.84	3.915	3.228	3.882	3.6186	0.357557	0.159904
					2.903	4.389	4.293	3.085	4.189	3.7718	0.716441	0.320402			2.872	3.895	3.907	2.872	3.127	3.3346	0.527443	0.23588
					2.715	3.88	3.523	3.03	4.159	3.4614	0.593482	0.265413			2.745	3.822	3.187	2.745	3.603	3.2204	0.490263	0.219252
					3.371	4.329	3.946	3.543	5.59	4.1558	0.883513	0.395119			1.92	3.14	3.452	1.92	3.92	2.8704	0.910923	0.407377
					3.982	4.002	3.855	3.148	4.486	3.8946	0.48164	0.215396			2.153	3.445	3.521	2.153	3.42	2.9384	0.717933	0.321069
					3.627	3.739	3.815	3.597	4.279	3.8114	0.275624	0.123263			2.729	4.178	3.748	2.729	3.594	3.3956	0.64506	0.28848
					3.749	4.021	3.475	3.127	4.325	3.7394	0.465634	0.208238			3.414	3.797	2.899	3.414	3.265	3.3578	0.323389	0.144624
					4.062	3.723	3.455	3.182	3.568	3.598	0.326085	0.14583			2.496	3.476	3.076	2.496	3.364	2.9816	0.466687	0.208709
					3.897	4.146	3.882	3.293	3.967	3.837	0.321692	0.143865			3.6	4.009	3.877	3.6	3.653	3.7478	0.185469	0.0829442
					4.261	3.868	3.127	3.495	4.514	3.853	0.560992	0.250883			2.94	4.581	3.411	2.94	3.822	3.5388	0.689173	0.308208
					4.451	3.796	3.603	3.767	5.469	4.2172	0.7712	0.344891			3.41	3.84	3.643	3.41	3.898	3.6402	0.23042	0.103047
					4.328	4.138	3.92	3.479	4.808	4.1346	0.491617	0.219858			2.89	3.678	3.657	2.89	4.348	3.4926	0.616312	0.275623
					5.213	4.764	3.42	3.265	5.104	4.3532	0.938983	0.419926			2.844	4.254	4.144	2.844	4.194	3.656	0.742274	0.331955
					4.274	4.722	3.594	3.555	5.141	4.2572	0.694684	0.310672			2.208	5.31	3.936	2.208	3.962	3.5248	1.3243	0.592245
					4.551	4.362	3.265	4	4.095	4.0546	0.492186	0.220112			2.584	5.033	3.226	2.584	4.407	3.5668	1.10721	0.495157
					4.92	5.499	3.364	4.174	4.971	4.5856	0.830117	0.37124			2.789	4.435	3.403	2.789	4.452	3.5736	0.832751	0.372417
					4.506	5.158	3.653	5.102	3.914	4.4666	0.68019	0.30419			3.017	4.329	3.466	3.017	4.15	3.5958	0.618786	0.27673
					3.913	5.007	3.822	5.364	4.289	4.479	0.680094	0.304147			2.339	4.429	3.596	2.339	3.886	3.3178	0.94222	0.421373
					4.547	5.128	3.898	5.213	4.52	4.6612	0.533348	0.23852			2.855	5.34	3.469	2.855	3.791	3.662	1.02128	0.456731
					4.913	4.403	4.348	5.559	5.203	4.8852	0.518863	0.232043			2.979	4.771	3.541	2.979	4.332	3.7204	0.807674	0.361203
					5.736	5.14	4.194	4.455	5.181	4.9412	0.617137	0.275992			2.627	4.527	3.974	2.627	4.646	3.6802	0.994311	0.444669
					5.045	5.569	3.962	4.4	5.039	4.803	0.626639	0.280242			3.187	4.961	3.954	3.187	4.012	3.8602	0.733144	0.327872
					5.325	5.246	4.407	4.318	5.788	5.0168	0.632939	0.283059			2.8	5.338	4.271	2.8	3.929	3.8276	1.07239	0.479589
					5.172	4.782	4.452	5.175	5.681	5.0524	0.46316	0.207132			2.496	5.08	4.254	2.496	3.965	3.6582	1.13711	0.508529
					5.012	4.873	4.15	6.196	5.393	5.1248	0.749293	0.335094			2.82	4.988	4.282	2.82	4.134	3.8088	0.958598	0.428698
					5.592	5.309	3.886	4.567	5.878	5.0464	0.811565	0.362943			2.945	5.172	4.317	2.945	4.174	3.9106	0.960526	0.42956
					5.123	5.27	3.791	6.355	5.994	5.3066	0.987896	0.4418			2.776	4.686	4.808	2.776	4.322	3.8736	1.01779	0.455171
					5.634	5.822	4.332	6.084	6.795	5.7334	0.898828	0.401968			3.62	4.92	4.224	3.62	4.462	4.1692	0.560285	0.250567
					6.23	6.1	4.646	5.693	5.747	5.6832	0.623029	0.278627			3.017	4.872	3.797	3.017	4.229	3.7864	0.799764	0.357665
					6.515	5.626	4.012	5.935	5.935	5.6046	0.946571	0.42332			3.238	5.365	3.476	3.238	4.459	3.9552	0.935379	0.418314
					6.883	5.943	3.929	6.249	6.729	5.9466	1.18861	0.531562			3.495	5.728	3.64	3.495	4.344	4.1404	0.954648	0.426931
					5.515	5.406	3.965	6.026	6.666	5.5156	1.00004	0.44723			3.356	5.496	4.747	3.356	4.113	4.2136	0.923328	0.412925
					4.438	6.203	4.134	5.932	6.468	5.435	1.07128	0.479089			3.238	5.95	4.081	3.238	4.139	4.1292	1.1075	0.495288
					4.249	5.518	4.174	5.157	6.514	5.1224	0.969089	0.43339			3.827	4.279	3.986	3.827	4.508	4.0854	0.299789	0.13407
					5.327	6.01	4.322	5.53	5.777	5.3932	0.651596	0.291403			3.933	6.232	4.01	3.933	4.372	4.496	0.98732	0.441543
					4.864	5.804	4.462	5.528	5.647	5.261	0.572526	0.256041			4.119	5.138	4.194	4.119	4.441	4.4022	0.432047	0.193217
					5.353	5.998	4.229	5.628	6.116	5.4648	0.754105	0.337246			3.598	4.98	4.676	3.598	4.691	4.3086	0.659904	0.295118
					4.923	6.105	4.459	6.255	6.249	5.5982	0.846381	0.378513			3.826	5.498	4.247	3.826	4.315	4.3424	0.68531	0.30648
					5.767	6.263	4.344	5.963	5.247	5.5168	0.752788	0.336657			4.028	5.573	4.609	4.028	4.084	4.4644	0.666239	0.297951
					5.653	6.568	4.113	4.888	6.042	5.4528	0.967596	0.432722			4.084	5.704	4.033	4.084	4.079	4.3968	0.731062	0.326941
					5.7	6.471	4.139	5.49	6.428	5.6456	0.947424	0.423701			3.758	5.063	4.276	3.758	4.115	4.194	0.535798	0.239616
					5.027	6.739	4.508	6.452	5.943	5.7338	0.945007	0.42262			3.265	6.162	3.817	3.265	4.322	4.1662	1.19935	0.536365
					5.767	6.59	4.372	5.978	5.545	5.6504	0.813815	0.363949			3.415	5.728	4.299	3.415	4.441	4.2596	0.950967	0.425286
					6.242	6.715	4.441	6.277	5.576	5.8502	0.886647	0.396521			4.89	4.702	4.271	4.89	4.187	4.588	0.337896	0.151112
					6.41	6.906	4.691	6.309	5.727	6.0086	0.847357	0.37895			5.715	5.681	4.082	5.715	3.898	5.0182	0.940968	0.420814
					4.834	6.513	4.315	4.379	5.479	5.104	0.914734	0.409081			5.71	4.8	4.121	5.71	3.596	4.7874	0.944201	0.42226
					5.289	6.608	4.084	5.564	6.029	5.5148	0.943409	0.421905			5.854	4.588	4.493	5.854	4.012	4.9602	0.844637	0.377733
					5.888	6.749	4.079	6.066	6.364	5.8292	1.03136	0.461236			5.217	5.564	4.422	5.217	3.96	4.876	0.661642	0.295895
					6.253	6.902	4.115	6.904	5.614	5.9576	1.16061	0.519041			5.181	5.525	4.26	5.181	3.951	4.8196	0.675727	0.302194
					6.439	6.631	4.322	6.66	6.213	6.053	0.984059	0.440085			5.633	5.642	4.529	5.633	4.868	5.261	0.527305	0.235818
					5.9	6.978	4.441	6	6.19	5.9018	0.919898	0.411391			5.4	5.701	4.639	5.4	3.872	5.0024	0.743989	0.332722
					6.022	7.14	4.187	5.815	5.46	5.7248	1.06468	0.476141			5.817	4.517	4.393	5.817	3.819	4.8726	0.901433	0.403133
					6.567	8.186	3.898	5.749	5.414	5.9628	1.57464	0.7042			5.968	5.708	4.266	5.968	4.11	5.204	0.935159	0.418216
					6.144	8.346	3.596	5.209	5.31	5.721	1.73322	0.775121			5.961	5.635	4.018	5.961	3.829	5.0808	1.06691	0.477137
					6.684	8.752	4.012	5.74	6.217	6.281	1.71124	0.76529			6.185	5.741	3.92	6.185	3.724	5.151	1.22863	0.549459
					6.843	8.435	3.96	5.027	6.183	6.0896	1.7133	0.76621			6.376	6.1	3.752	6.376	4.001	5.321	1.32637	0.593172
					6.73	8.732	3.951	4.996	6.168	6.1154	1.81417	0.811319			6.716	5.421	3.571	6.716	3.691	5.223	1.54705	0.691861
					6.97	9.187	4.868	5.029	6.548	6.5204	1.75131	0.78321			5.974	5.53	3.608	5.974	3.784	4.974	1.18229	0.528734
					6.666	9.411	3.872	6.069	5.977	6.399	1.98848	0.889273			6.501	4.691	3.458	6.501	4.15	5.0602	1.38597	0.619824
					6.585	8.567	3.819	5.581	6.434	6.1972	1.72177	0.769998			6.649	5.725	3.372	6.649	3.603	5.1996	1.60988	0.719959
					6.868	9.644	4.11	5.845	6.39	6.5714	2.00922	0.898551			6.925	5.805	4.033	6.925	3.481	5.4338	1.60941	0.71975
					7.356	9.123	3.829	5.543	5.622	6.2946	2.01388	0.900636			6.425	5.043	4.183	6.425	3.986	5.2124	1.17614	0.525986
					7.557	9.031	3.724	6.352	5.934	6.5196	1.97292	0.882319			7.148	6.411	3.584	7.148	3.767	5.6116	1.794	0.802303
					7.677	9.552	4.001	5.999	5.077	6.4612	2.19166	0.980139			7.567	5.567	3.952	7.567	3.986	5.7278	1.80128	0.805559
					8.411	9.601	3.691	5.86	6.842	6.881	2.28907	1.0237			7.525	5.828	4.173	7.525	4.156	5.8414	1.68028	0.751443
					8.523	9.983	3.784	5.236	6.883	6.8818	2.48073	1.10941			8.438	6.203	4.198	8.438	3.829	6.2212	2.21612	0.991078
					8.311	9.207	4.15	6.978	6.721	7.0734	1.92116	0.85917			8.452	5.272	4.325	8.452	4.17	6.1342	2.15749	0.964859
					8.431	8.223	3.603	5.97	7.211	6.6876	1.9812	0.886018			9.011	4.99	4.354	9.011	3.822	6.2376	2.5653	1.14724
					8.27	8.254	3.481	5.979	7.132	6.6232	1.99492	0.892153			8.978	6.585	4.872	8.978	4.098	6.7022	2.26405	1.01252
					8.657	9	3.986	6.202	7.014	6.9718	2.02872	0.907273			9.215	4.492	4.763	9.215	3.855	6.308	2.67411	1.1959
					8.604	9.496	3.767	6.512	7.491	7.174	2.21263	0.989519			8.836	5.852	4.619	8.836	3.649	6.3584	2.39269	1.07004
					8.344	9.158	3.986	7.023	6.595	7.0212	1.98178	0.886279			8.525	5.137	4.47	8.525	3.815	6.0944	2.26752	1.01407
					8.808	9.744	4.156	5.74	6.31	6.9516	2.28794	1.0232			7.927	6.029	4.181	7.927	3.649	5.9426	2.01538	0.901304
					9.382	9.57	3.829	6.141	7.466	7.2776	2.3929	1.07014			8.353	6.373	4.493	8.353	3.815	6.2774	2.11382	0.945327
					9.644	9.742	4.17	7.163	5.993	7.3424	2.39649	1.07174			9.177	6.037	3.899	9.177	4.226	6.5032	2.57309	1.15072
					10.269	10.522	3.822	6.996	5.267	7.3752	2.97867	1.3321			9.005	5.673	4.216	9.005	3.92	6.3638	2.50071	1.11835
					9.585	10.734	4.098	6.747	5.852	7.4032	2.72101	1.21687			9.22		4.25	9.22	3.981	6.66775	2.94913	1.47456
					9.856	10.273	3.855	6.2	6.661	7.369	2.68488	1.20072			9.437		4.296	9.437	4.236	6.8515	2.98558	1.49279
					9.805	10.204	3.649	5.888		7.3865	3.16238	1.58119			9.986		3.88	9.986	4.202	7.0135	3.43486	1.71743
					9.92	10.195	3.815	5.277		7.30175	3.2395	1.61975			9.452		4.541	9.452	4.393	6.9595	2.87873	1.43936
					9.474	10.05	3.649	6.255		7.357	2.98315	1.49158			9.4		4.804	9.4	4.496	7.025	2.74529	1.37265
					9.22	9.933	3.815	6.78		7.437	2.76644	1.38322			9.819		4.35	9.819	4.229	7.05425	3.19284	1.59642
					9.367	9.671	4.226	7.195		7.61475	2.51385	1.25693			9.623		3.341	9.623	4.312	6.72475	3.37001	1.685
					9.57	10.283	3.92	6.537		7.5775	2.92972	1.46486			8.986		4.403	8.986	3.941	6.579	2.78576	1.39288
					10.081	10.506	3.981	5.819		7.59675	3.20777	1.60388			9.198		4.446	9.198	4.224	6.7665	2.80912	1.40456
					10.437	10.623	4.236	7.009		8.07625	3.05208	1.52604			8.965		4.693	8.965	4.208	6.70775	2.61396	1.30698
					10.073	9.844	4.202	8.587		8.1765	2.72901	1.3645			9.012		4.4	9.012	4.441	6.71625	2.65096	1.32548
					10.123	9.569	4.393	7.059		7.786	2.62562	1.31281			8.646		3.774	8.646	4.686	6.438	2.57662	1.28831
					10.344	10.096	4.496	6.809		7.93625	2.80284	1.40142			8.974		4.219	8.974	4.745	6.728	2.60233	1.30117
					10.009	10.302	4.229	7.632		8.043	2.80973	1.40487			9.1		4.288	9.1	4.498	6.7465	2.71894	1.35947
					10.207	10.948	4.312			8.489	3.63631	2.09943			9.177		4.483	9.177	4.531	6.842	2.6963	1.34815
					10.388	11.777	3.941			8.702	4.18123	2.41403			8.709		3.929	8.709	4.9676	6.57865	2.49619	1.2481
					10.731	10.886	4.224			8.61367	3.80235	2.19529			9.102		4.161	9.102	4.446	6.70275	2.77286	1.38643
					11.31	11.03	4.208			8.84933	4.02195	2.32207			9.248		4.409	9.248	4.16	6.76625	2.86748	1.43374
					11.783	10.891	4.441			9.03833	4.00631	2.31304			8.376		4.554	8.376	3.772	6.2695	2.45324	1.22662
					10.904	11.256	4.686			8.94867	3.69577	2.13375			10.222		3.71	10.222	4.236	7.0975	3.61425	1.80712
					11.136	11.076	4.745			8.98567	3.67265	2.1204			10.633		4.04	10.633	3.367	7.16825	4.01017	2.00509
					10.975	11.649	4.498			9.04067	3.94847	2.27965			10.848		4.292	10.848	4.303	7.57275	3.78194	1.89097
					11.322	11.53	4.531			9.12767	3.98219	2.29912			10.564		4.711	10.564	4.511	7.5875	3.43794	1.71897
					11.913	11.714	4.9676			9.53153	3.95373	2.28269			10.537		3.862	10.537	3.947	7.22075	3.82943	1.91472
					11.596	11.164	4.446			9.06867	4.00917	2.3147			10.043		4.46	10.043	4.055	7.15025	3.34435	1.67217
					11.487	11.356	4.16			9.001	4.19294	2.4208			10.018		4.305	10.018	4.386	7.18175	3.27519	1.63759
					11.92	11.143	3.772			8.945	4.49676	2.59621			10.439		3.95	10.439	4.6	7.357	3.56867	1.78433
					11.336	11.512	4.236			9.028	4.15093	2.39654			10.385		4.194	10.385	3.864	7.207	3.67211	1.83606
					11.345	11.801	3.367			8.83767	4.74322	2.7385			10.142		4.655	10.142	3.957	7.224	3.38144	1.69072
					11.079	11.216	4.303			8.866	3.95227	2.28184			10.237		4.716	10.237	4.033	7.30575	3.39618	1.69809
					11.703	11.577	4.511			9.26367	4.11641	2.37661			10.387		4.493	10.387	4.364	7.40775	3.44054	1.72027
					11.567	11.674	3.947			9.06267	4.43062	2.55802			10.941		5.261	10.941	4.383	7.8815	3.55094	1.77547
					11.239	11.682	4.055			8.992	4.2813	2.47181			10.32		5.269	10.32	4.881	7.6975	3.03234	1.51617
					10.997	10.911	4.386			8.76467	3.79228	2.18947			10.811		4.564	10.811	4.462	7.662	3.63639	1.8182
					10.837	11.375	4.6			8.93733	3.76586	2.17422			10.862		4.97	10.862	4.036	7.6825	3.69112	1.84556
					11.235	11.657	3.864			8.91867	4.38255	2.53027			10.437		4.577	10.437	4.312	7.44075	3.46146	1.73073
					11.323	11.437	3.957			8.90567	4.28605	2.47455			10.027		4.338	10.027	4.164	7.139	3.33553	1.66777
					10.874	10.89	4.033			8.599	3.95428	2.283			10.238		4.712	10.238	3.653	7.21025	3.52277	1.76139
					11.314	11.628	4.364			9.102	4.10623	2.37073			10.719		3.883	10.719	4.262	7.39575	3.84048	1.92024
					10.349	11.62	4.383			8.784	3.864	2.23088			10.816		4.537	10.816	4.098	7.56675	3.75619	1.87809
					10.689	11.497	4.881			9.02233	3.60918	2.08376			9.486		4.843	9.486	4.006	6.95525	2.94217	1.47108
					10.309	10.495	4.462			8.422	3.43072	1.98073			10.148		4.643	10.148	3.695	7.1585	3.4736	1.7368
					10.351	11.796	4.036			8.72767	4.12684	2.38263			10.433		4.619	10.433	3.941	7.3565	3.5632	1.7816
					10.145	10.761	4.312			8.406	3.55886	2.05471			10.328		4.9	10.328	4.463	7.50475	3.26489	1.63244
					10.458	11.142	4.164			8.588	3.84653	2.2208			10.744		4.935	10.744	4.419	7.7105	3.50911	1.75456
					10.147	11.446	3.653			8.41533	4.17513	2.41051			10.709		5.14	10.709	3.988	7.6365	3.57885	1.78943
					10.745	12.018	4.262			9.00833	4.15943	2.40145			11.228		5.367	11.228	4.054	7.96925	3.80087	1.90043
					10.129	11.653	4.098			8.62667	3.99528	2.30668			11.493		4.657	11.493	3.809	7.863	4.20584	2.10292
					10.651	10.976	4.006			8.54433	3.93367	2.27111			11.734		4.707	11.734	4.39	8.14125	4.15057	2.07528
					10.768	11.436	3.695			8.633	4.28946	2.47652			10.579		4.327	10.579	3.767	7.313	3.77818	1.88909
					10.092	11.145	3.941			8.39267	3.89104	2.24649			11.023		5.283	11.023	4.289	7.9045	3.62373	1.81186
					10.375	10.943	4.463			8.59367	3.58852	2.07183			11.078		5.031	11.078	3.767	7.7385	3.8905	1.94525
					9.514	11.632	4.419			8.52167	3.70748	2.14051			11.443		5.055	11.443	4.522	8.11575	3.84813	1.92407
					8.277	10.738	3.988			7.66767	3.41601	1.97223			11.793		5.104	11.793	3.606	8.074	4.33766	2.16883
					7.778	11.702	4.054			7.84467	3.82444	2.20804			11.175		5.495	11.175	4.479	8.081	3.59664	1.79832
					9.178	11.452	3.809			8.14633	3.92455	2.26584			11.394		5.391	11.394	3.36	7.88475	4.13609	2.06805
					9.902	11.801	4.39			8.69767	3.84949	2.2225			12.351		5.742	12.351	3.986	8.6075	4.38166	2.19083
					9.031	10.241	3.767			7.67967	3.44206	1.98727			12.21		5.141	12.21	3.649	8.3025	4.55292	2.27646
					8.416	11.153	4.289			7.95267	3.45538	1.99496			12.468		5.483	12.468	3.957	8.594	4.51648	2.25824
					9.341	10.813	3.767			7.97367	3.71668	2.14583			12.27		4.094	12.27	3.941	8.14375	4.76499	2.3825
					9.818	11.486	4.522			8.60867	3.6361	2.0993			12.693		4.354	12.693	3.882	8.4055	4.95453	2.47726
															12.292		5.088	12.292	3.872	8.386	4.5375	2.26875
															13.042		4.433	13.042	4.699	8.804	4.89483	2.44741
															13.089		4.2	13.089	3.91	8.572	5.21713	2.60856
															13.384		4.17	13.384	3.27	8.552	5.5916	2.7958
															13.162		4.245	13.162	3.655	8.556	5.324	2.662
															13.315		4.536	13.315	3.975	8.78525	5.23552	2.61776
															13.787		4.293	13.787	3.855	8.9305	5.61065	2.80533
															13.231		4.759	13.231	3.208	8.60725	5.37646	2.68823
															13.027		5.244	13.027	4.16	8.8645	4.82677	2.41339
															13.471		4.931	13.471	3.691	8.891	5.3127	2.65635
															13.698		5.416	13.698	4.19	9.2505	5.15986	2.57993
															13.099		5.059	13.099	3.477	8.6835	5.13932	2.56966
															13.015		5.073	13.015	4.403	8.8765	4.78655	2.39327
															13.15		5.004	13.15	4.017	8.83025	5.00427	2.50213
															13.687		5.334	13.687	4.508	9.304	5.07227	2.53614
															13.055		5.414	13.055	3.822	8.8365	4.91427	2.45714
															12.659		5.551	12.659	3.118	8.49675	4.90772	2.45386
															12.901		4.872	12.901	3.707	8.59525	4.99455	2.49727
															12.937		4.676	12.937	3.867	8.60425	5.01392	2.50696
															12.363		5.333	12.363	3.539	8.3995	4.63489	2.31744
															13.02		4.766	13.02	3.724	8.6325	5.08408	2.54204
															13.052		4.602	13.052	3.699	8.60125	5.15249	2.57624
															12.99		4.498	12.99	3.355	8.45825	5.25358	2.62679
															12.961		4.267	12.961	3.977	8.5415	5.10457	2.55229
															13.338		4.478	13.338	3.343	8.62425	5.46266	2.73133
															13.102		4.832	13.102	3.782	8.7045	5.09586	2.54793
															13.65		5.509	13.65	3.55	9.08975	5.32611	2.66306
															12.92		4.883	12.92	3.729	8.613	4.99556	2.49778
															13.466		4.712	13.466	3.284	8.732	5.49735	2.74868
															12.49		5.264	12.49	3.862	8.5265	4.61231	2.30615
															13.478		5.36	13.478	4.498	9.2035	4.9483	2.47415
															13.595		4.646	13.595	3.819	8.91375	5.41598	2.70799
															13.719		5.321	13.719	3.436	9.04875	5.44737	2.72369
															13.623		4.909	13.623	2.742	8.72425	5.72535	2.86268
															13.472		4.72	13.472	2.97	8.6585	5.60388	2.80194
															13.368		4.404	13.368	2.996	8.534	5.61134	2.80567
															13.914		4.778	13.914	3.72	9.0815	5.59678	2.79839
															12.879		4.75	12.879	2.839	8.33675	5.30264	2.65132
															13.204		5.935	13.204	3.122	8.86625	5.13877	2.56938
															12.849		5.385	12.849	3.013	8.524	5.0871	2.54355

## Sheet: Panel G
	Fig S3G	Polar cell protrusion length in Rac2 RNAi background
	time pts	length	length 2	length3	length4	avg	sd	sem					length in um	length in uM	length	length	avg	sd	sem
	0	3.28	4.939	5.067	3.544	4.2075	0.926341	0.46317					3.852	3.574	4.194	4.005	3.90625	0.26197	0.130985
	2	4.293	4.592	5.792	2.46	4.28425	1.37792	0.68896					4.331	3.325	3.096	4.174	3.7315	0.612184	0.306092
	4	4.181	6.813	5.551	2.952	4.87425	1.67256	0.836281					4.547	2.826	4.855	4.184	4.103	0.894414	0.447207
	6	4.016	5.201	5.856	3.18	4.56325	1.19594	0.597968					4.606	3.151	3.72	4.243	3.93	0.634005	0.317002
	8	3.926	5.597	4.894	3.652	4.51725	0.895551	0.447775					4.819	3.418	3.256	4.548	4.01025	0.788015	0.394008
	10	5.116	5.187	5.429	3.425	4.78925	0.919317	0.459658					5.094	3.941	3.748	4.948	4.43275	0.6864	0.3432
	12	3.903	5.167	5.337	3.386	4.44825	0.954315	0.477157					4.978	3.912	3.716	4.52	4.2815	0.576864	0.288432
	14	4.153	5.23	5.868	3.112	4.59075	1.21358	0.60679					4.164	3.561	3.499	4.597	3.95525	0.522499	0.26125
rac2 rnai	16	4.731	5.737	5.861	2.808	4.78425	1.41133	0.705663				Control	4.023	2.923	3.134	5.018	3.7745	0.956267	0.478133
	18	4.348	5.783	6.84	3.565	5.134	1.46187	0.730935					4.585	3.515	3.465	5.207	4.193	0.850789	0.425395
	20	4.637	5.962	6.344	3.69	5.15825	1.22195	0.610974					4.407	2.844	2.656	5.301	3.802	1.27071	0.635355
	22	3.819	5.05	5.646	4.413	4.732	0.789905	0.394953					4.86	4.064	3.284	5.391	4.39975	0.922322	0.461161
	24	5.741	5.708	6.203	3.851	5.37575	1.04131	0.520657					4.409	3.378	3.884	4.388	4.01475	0.488977	0.244488
	26	4.913	6.35	5.916	3.981	5.29	1.06004	0.530022					4.992	4.085	3.829	4.683	4.39725	0.5341	0.26705
	28	5.161	5.587	6.903	3.523	5.2935	1.3939	0.696949					5.278	4.063	4.619	4.524	4.621	0.500808	0.250404
	30	4.753	5.347	6.874	4.903	5.46925	0.969866	0.484933					5.259	4.412	4.189	4.696	4.639	0.462485	0.231243
	32	5.59	5.672	6.095	3.392	5.18725	1.21712	0.608559					5.294	4.477	4.159	4.953	4.72075	0.502505	0.251252
	34	5.49	6.724	5.962	2.844	5.255	1.68582	0.842909					4.974	4.545	5.59	4.426	4.88375	0.526378	0.263189
	36	6.102	4.992	6.799	4.421	5.5785	1.07199	0.535993					5.62	4.35	4.486	4.593	4.76225	0.580415	0.290208
	38	5.772	5.716	7.398	3.35	5.559	1.6665	0.833248					5.215	4.276	4.279	4.964	4.6835	0.479878	0.239939
	40	5.428	6.132	8.036	3.419	5.75375	1.90691	0.953455					4.976	3.996	4.325	4.52	4.45425	0.409571	0.204785
	42	4.758	5.485	7.587	4.091	5.48025	1.51548	0.757742					4.909	4.758	3.568	4.298	4.38325	0.602426	0.301213
	44	5.112	5.873	6.861	2.91	5.189	1.6796	0.839802					5.621	4.287	3.967	4.923	4.6995	0.731625	0.365813
	46	5.566	6.401	6.408	3.344	5.42975	1.44559	0.722796					5.483	4.598	4.514	5.015	4.9025	0.444706	0.222353
	48	5.003	5.319	6.598	3.968	5.222	1.08371	0.541853					4.989	4.535	5.469	4.803	4.949	0.393578	0.196789
	50	4.698	6.112	6.425	3.945	5.295	1.17236	0.586181					5.564	5.042	4.808	4.322	4.934	0.51607	0.258035
	52	5.312	6.577	7.357	3.824	5.7675	1.54558	0.772791					5.571	4.944	5.104	4.639	5.0645	0.388876	0.194438
	54	5.08	5.536	7.119	3.667	5.3505	1.42236	0.711181					5.635	4.59	5.141	4.983	5.08725	0.432452	0.216226
	56	5.573	5.847	7.13	3.733	5.57075	1.40058	0.700292					5.361	5.793	4.095	5.069	5.0795	0.720573	0.360286
	58	4.597	6.583	6.155	3.047	5.0955	1.61039	0.805194					5.82	4.772	4.971	4.593	5.039	0.543075	0.271537
	60	4.528	6.468	6.398	4.139	5.38325	1.22284	0.61142					5.871	3.923	3.914	3.836	4.386	0.99077	0.495385
	62	5.109	7	7.012	3.905	5.7565	1.52424	0.762118					5.473	4.058	4.289	4.467	4.57175	0.623728	0.311864
	64	5.83	6.436	7.681	4.23	6.04425	1.43409	0.717044					5.329	3.759	4.52	4.977	4.64625	0.677912	0.338956
	66	5.217	5.764	8.761	3.55	5.823	2.17325	1.08663					5.722	4.772	5.203	4.308	5.00125	0.603693	0.301846
	68	6.329	5.937	7.643	3.044	5.73825	1.93869	0.969344					6.57	5.348	5.181	3.817	5.229	1.12672	0.56336
	70	5.475	5.168	7.423	4.176	5.5605	1.35979	0.679897					5.499	5.107	5.039	3.475	4.78	0.893308	0.446654
	72	5.135	6.696	8.058	4.116	6.00125	1.73373	0.866865					5.588	5.23	5.788	3.839	5.11125	0.879015	0.439508
	74	5.672	7.114	7.532	3.948	6.0665	1.62159	0.810793					5.852	4.957	5.681	3.329	4.95475	1.15117	0.575584
	76	6.36	5.971	6.233	4.607	5.79275	0.806922	0.403461					5.804	5.054	5.393	4.396	5.16175	0.595524	0.297762
	78	5.146	5.558	6.036	4.082	5.2055	0.832622	0.416311					5.709	4.924	5.878	3.594	5.02625	1.04138	0.52069
	80	5.085	5.513	5.845	3.823	5.0665	0.885449	0.442724					5.537	4.787	5.994	3.951	5.06725	0.895188	0.447594
	82	5.25	7.585	7.69	4.479	6.251	1.6322	0.816102					5.996	4.567	6.795	3.708	5.2665	1.38885	0.694425
	84	5.908	6.629	7.25	3.369	5.789	1.70398	0.851992					5.783	4.768	5.747		5.43267	0.5759	0.332496
	86	6.331	6.52	8.782	4.464	6.52425	1.76818	0.884092					6.085	5.162	5.935		5.72733	0.495304	0.285964
	88	6.378	6.647	7.857	3.615	6.12425	1.79224	0.896122					5.931	5.682	6.729		6.114	0.546963	0.315789
	90	5.624	6.39	7.52	3.473	5.75175	1.70715	0.853575					6.135	5.182	6.666		5.99433	0.751934	0.434129
	92	6.815	6.725	6.993	3.687	6.055	1.58259	0.791295					5.787	5.171	6.468		5.80867	0.648771	0.374568
	94	5.797	6.259	7.92	4.032	6.002	1.59872	0.799359					6.173	4.369	6.514		5.68533	1.15266	0.665487
	96	6.189	6.397	7.128	3.993	5.92675	1.35059	0.675296					6.201	5.419	5.777		5.799	0.391464	0.226012
	98	5.903	6.908	6.308	4.444	5.89075	1.04915	0.524574					5.486	6.095	5.647		5.74267	0.31557	0.182194
	100	5.79	6.898	8.511	3.788	6.24675	1.98369	0.991843					5.597	4.502	6.116		5.405	0.823952	0.475709
	102	6.107	6.724	7.6	3.972	6.10075	1.54573	0.772863					5.244	5.059	6.249		5.51733	0.640358	0.369711
	104	5.825	7.317	7.669	4.704	6.37875	1.37313	0.686567					5.273	5.127	5.247		5.21567	0.0778802	0.0449642
	106	4.818	6.679	9.196	4.381	6.2685	2.1913	1.09565					5.331	5.107	6.042		5.49333	0.488181	0.281851
	108	5.75	6.976	9.835	3.861	6.6055	2.5054	1.2527					5.99	5.555	6.428		5.991	0.436501	0.252014
	110	5.866	6.07	9.641	5.242	6.70475	1.98894	0.994468					7.092	5.293	5.943		6.10933	0.910961	0.525944
	112	6.403	6.078	9.14	5.287	6.727	1.67554	0.837772					7.269	5.84	5.545		6.218	0.922067	0.532355
	114	6.938	7.289	7.992	4.943	6.7905	1.3073	0.653651					7.194	5.629	5.576		6.133	0.919235	0.530721
	116	7.997	6.375	9.507	3.933	6.953	2.38519	1.19259					7.21	5.511	5.727		6.14933	0.924892	0.533986
	118	6.008	6.772	9.125	5.992	6.97425	1.47931	0.739656					6.827	5.862	5.479		6.056	0.694624	0.401042
	120	6.957	6.794	8.849	3.385	6.49625	2.27422	1.13711					7.156	6.492	6.029		6.559	0.566479	0.327057
	122	6.205	6.705	9.056	4.731	6.67425	1.79537	0.897687					7.654	6.502	6.364		6.84	0.708313	0.408945
	124	7.447	6.97	8.418	3.711	6.6365	2.04128	1.02064					7.01	5.385	5.614		6.003	0.879572	0.507821
	126	6.536	7.287	9.069	5.076	6.992	1.66132	0.83066					7.039	5.618	6.213		6.29	0.713622	0.41201
	128	7.39	5.708	8.785	3.924	6.45175	2.10294	1.05147					7.218	5.919	6.19		6.44233	0.685277	0.395645
	130	7.729	6.856	9.237	3.929	6.93775	2.23397	1.11699					7.484	5.635	5.46		6.193	1.12146	0.647474
	132	7.1	6.374	8.42	4.556	6.6125	1.6115	0.805749					7.718	5.659	5.414		6.26367	1.26543	0.730598
	134	9.42	7.887	9.075	4.299	7.67025	2.34146	1.17073					7.761	5.678	5.31		6.24967	1.32172	0.763097
	136	9.129	6.012	8.855	4.735	7.18275	2.15611	1.07806					8.126	5.486	6.217		6.60967	1.3631	0.786986
	138	8.815	4.32	9.251	3.966	6.588	2.83254	1.41627					8.439	5.872	6.183		6.83133	1.40094	0.808831
	140	9.399	6.606	8.819	4.853	7.41925	2.09171	1.04585					7.721	5.724	6.168		6.53767	1.04857	0.60539
	142	9.305	7.345	8.982	4.456	7.522	2.21678	1.10839					7.763	6.407	6.548		6.906	0.745525	0.430429
	144	9.147	5.602	8.703	6.615	7.51675	1.68763	0.843817					7.573	6.357	5.977		6.63567	0.833694	0.481333
	146	10.316	6.316	9.408	5.801	7.96025	2.23692	1.11846					8.041	6.326	6.434		6.93367	0.960498	0.554544
	148	11.184	6.826	8.529	5.461	8	2.46593	1.23297					7.518	5.374	6.39		6.42733	1.07249	0.619201
	150	10.124	5.649	8.855	5.383	7.50275	2.35438	1.17719					8.113	5.944	5.622		6.55967	1.35483	0.782209
	152	11.276	5.945	9.873	4.773	7.96675	3.10228	1.55114					8.269	5.685	5.934		6.62933	1.42544	0.822978
	154	9.736	5.246	9.044	4.395	7.10525	2.67593	1.33797					8.03	5.702	5.077		6.26967	1.55619	0.898468
	156	10.346	6.001	10.146	5.85	8.08575	2.49654	1.24827					7.663	6.154	6.842		6.88633	0.755476	0.436174
	158	9.095	6.655	10.66	3.861	7.56775	2.97028	1.48514					8.122	5.716	6.883		6.907	1.20318	0.694656
	160	11.383	7.192	11.903	6.269	9.18675	2.86902	1.43451					8.329	5.531	6.721		6.86033	1.40419	0.810712
	162	8.691	7.005	11.227	5.291	8.0535	2.53037	1.26518					8.67	7.061	7.211		7.64733	0.888825	0.513164
	164	9.89	7.194	10.877	5.626	8.39675	2.41558	1.20779					8.738	6.057	7.132		7.309	1.34924	0.778982
	166	9.712	6.56	10.983	4.502	7.93925	2.95094	1.47547					8.665	6.452	7.014		7.377	1.15029	0.664121
	168	11.325	7.239	9.746	4.263	8.14325	3.08579	1.5429					8.074	5.06	7.491		6.875	1.59864	0.922974
	170	10.53		10.706	4.469	8.56833	3.55122	2.0503					8.725	5.031	6.595		6.78367	1.85421	1.07053
	172			10.346	5.816	8.081	3.20319	2.265					9.024	5.593	6.31		6.97567	1.80977	1.04487
	174			9.707	5.537	7.622	2.94864	2.085					8.653	6.823	7.466		7.64733	0.928378	0.535999
	176			9.736	5.009	7.3725	3.34249	2.3635					9.015	5.793	5.993		6.93367	1.80526	1.04227
	178			9.964	4.623	7.2935	3.77666	2.6705					9.65	6.374	5.267		7.097	2.27919	1.31589
	180			9.461	4.683	7.072	3.37856	2.389					8.032	5.613	5.852		6.499	1.33298	0.769599
	182			9.217	5.029	7.123	2.96136	2.094					8.478	6.496	6.661		7.21167	1.09978	0.634956
	184			9.792	4.299	7.0455	3.88414	2.7465					8.92	5.345			7.1325	2.52791	1.7875
	186			9.46	7.11	8.285	1.6617	1.175					8.701	6.597			7.649	1.48775	1.052
	188			10.62	5.381	8.0005	3.70453	2.6195					9.301	6.382			7.8415	2.06404	1.4595
	200			10.92	6.277	8.5985	3.2831	2.3215					8.77	5.783			7.2765	2.11213	1.4935
	202			10.054	5.827	7.9405	2.98894	2.1135					8.327	6.569			7.448	1.24309	0.879
	204			9.598	5.459	7.5285	2.92671	2.0695					8.51	6.695			7.6025	1.2834	0.9075
	206			9.457	5.929	7.693	2.49467	1.764					8.786	6.399			7.5925	1.68786	1.1935
	208			11.59	5.714	8.652	4.15496	2.938					8.668	6.443			7.5555	1.57331	1.1125
													8.703	6.132			7.4175	1.81797	1.2855
													8.946	5.946			7.446	2.12132	1.5
													8.301	6.323			7.312	1.39866	0.989
													9.125	6.268			7.6965	2.0202	1.4285
													9.029	6.257			7.643	1.9601	1.386
													8.621	6.033			7.327	1.82999	1.294
													9.372	6.198			7.785	2.24436	1.587
													9.759	6.779			8.269	2.10718	1.49
													9.274	5.59			7.432	2.60498	1.842
													9.667	5.971			7.819	2.61347	1.848
													9.061	6.268			7.6645	1.97495	1.3965
													9.607	6.662			8.1345	2.08243	1.4725
													9.005	6.48			7.7425	1.78544	1.2625
													9.278	7.269			8.2735	1.42058	1.0045
													9.569	7.092			8.3305	1.7515	1.2385
													9.405	7.257			8.331	1.51887	1.074
													9.914	7.377			8.6455	1.79393	1.2685
													9.535	7.283			8.409	1.5924	1.126
													9.984	6.84			8.412	2.22314	1.572
													9.094	5.98			7.537	2.20193	1.557
