# Supplementary material for: Polar cell membrane nanotubes containing microtubules and acidic vesicles render Drosophila eggs fertile
Source: PLoS Biol. 2025 Dec 2;23(12):e3003533. doi: 10.1371/journal.pbio.3003533 (PMC12697985; doi:10.1371/journal.pbio.3003533)
Supplement: S9 Data — Panel D: Over-expression of Dia and Ena RNAi in the PCs does not impede the formation of Polar Cell protrusion. (XLSX) [file pbio.3003533.s039.xlsx]

## Sheet: Panel D
Fig S4D % of stage14 egg chambers with PC protsrusions in actin disruption PCs
		Control					upd Gal4>dia RNAi					upd Gal4>ena RNAi
		no. egg chambers formed	total no. of egg chambers	%of egg chambers formed			no. egg chambers formed	total no. of egg chambers	%of egg chambers formed			no. egg chambers formed	total no. of egg chambers	%of egg chambers formed
		80.5035	85	94.71			95	105	90.4762			68.1614	74	92.11
		65.625	70	93.75			105.664	110	96.058			83.9893	89	94.37
		53.7075	55	97.65			132.646	135	98.256			65.884	70	94.12
		91.9125	95	96.75
			Control	dia rnai	ena rnai
		Mean	95.72	94.93	93.53
		Std. Deviation	1.797	4.011	1.239
		Std. Error of Mean	0.8985	2.316	0.7153
		Column B	diaRNAi				Column C	enaRNAi
		vs.	vs.				vs.	vs.
		Column A	Control				Column A	Control
		nonparametric unpaired t-Test					nonparametric unpaired t-Test
		P value	>0.9999				P value	0.2286
		Exact or approximate P value?	Exact				Exact or approximate P value?	Exact
		P value summary	ns				P value summary	ns
		Significantly different (P < 0.05)?	No				Significantly different (P < 0.05)?	No
		One- or two-tailed P value?	Two-tailed				One- or two-tailed P value?	Two-tailed
