# Supplementary material for: Polar cell membrane nanotubes containing microtubules and acidic vesicles render Drosophila eggs fertile
Source: PLoS Biol. 2025 Dec 2;23(12):e3003533. doi: 10.1371/journal.pbio.3003533 (PMC12697985; doi:10.1371/journal.pbio.3003533)
Supplement: S10 Data — Panel C: Over-expression of Spastin alone in the PCs does not impede the length of polar cell protrusion formation. (XLSX) [file pbio.3003533.s040.xlsx]

## Sheet: Panel C
Fig S5C		Length of the polar cell protrusion in Spas OE in PCs
Control					Spastin alone
avg	sd	sem			avg	sd	sem
4.75225	1.90025	0.671839
4.9845	1.80939	0.639715			3.8605	0.435575	0.153999
4.99813	1.71852	0.60759			4.49012	0.771131	0.272636
4.90163	1.94314	0.687003			4.32212	1.04772	0.370425
4.95488	1.90569	0.673764			4.29287	1.06856	0.377794
4.75625	1.81856	0.642957			4.62925	0.447747	0.158303
4.95425	1.64438	0.581378			5.141	0.953473	0.337104
5.00225	1.98737	0.70264			4.99975	0.792339	0.280134
5.22562	2.01539	0.712549			4.7145	0.734687	0.259751
4.831	1.96862	0.696012			5.14112	0.806154	0.285019
5.16212	2.37947	0.84127			5.18037	1.18677	0.419588
5.6955	2.42993	0.859111			5.26913	1.04861	0.370739
5.311	2.41658	0.85439			5.04413	1.43902	0.508772
5.449	2.20248	0.778695			5.16075	1.30323	0.46076
5.39462	2.21874	0.784442			5.855	0.751444	0.265675
5.60975	2.38362	0.842736			5.74625	0.505991	0.178895
5.51188	2.60098	0.919585			5.75712	0.892042	0.315384
5.58113	2.57492	0.910372			5.528	0.997271	0.352589
5.49375	2.37001	0.837926			5.3365	0.878846	0.310719
5.50637	2.29524	0.811489			5.74063	0.807721	0.285573
5.57963	2.52415	0.892421			6.571	1.41956	0.501889
5.85538	2.26963	0.802434			6.05525	1.48257	0.524169
6.07087	2.43483	0.860841			5.75663	1.04645	0.369976
5.83287	2.2097	0.781248			6.383	1.41563	0.500502
5.794	2.167	0.76615			6.42563	1.92323	0.679965
6.05738	2.1114	0.746494			6.97937	2.13021	0.753142
5.87175	1.879	0.664327			6.705	2.00913	0.710336
5.86062	1.82008	0.643496			6.69157	2.17354	0.821521
6.08788	2.44147	0.863191			6.93314	1.79759	0.679424
5.80875	2.16757	0.766351			5.96283	2.08109	0.849603
5.76525	2.14933	0.759905			6.62917	0.616651	0.251747
5.66925	2.38026	0.841548			6.56783	1.55822	0.636142
5.9085	1.78648	0.631615
5.407	2.05013	0.724829
5.27171	1.79761	0.635551

## Sheet: Control
2w]
time pts		Length							avg	sd	sem
1	3.63	7.663	3.717	4.409	3.547	3.818	3.322	7.912	4.75225	1.90025	0.671839
2	4.528	8.122	4.045	4.992	3.195	3.666	3.915	7.413	4.9845	1.80939	0.639715
3	3.779	8.329	4.062	5.278	3.821	3.95	3.907	6.859	4.99813	1.71852	0.60759
4	4.268	8.67	3.427	5.259	3.673	3.84	3.187	6.889	4.90163	1.94314	0.687003
5	3.617	8.738	3.549	5.294	4.293	3.895	3.452	6.801	4.95488	1.90569	0.673764
6	3.602	8.665	3.858	4.974	3.523	3.822	3.521	6.085	4.75625	1.81856	0.642957
7	5.269	8.074	3.717	5.62	3.946	3.14	3.748	6.12	4.95425	1.64438	0.581378
8	5.401	8.725	3.61	5.215	3.855	3.445	2.899	6.868	5.00225	1.98737	0.70264
9	5.838	9.024	3.752	4.976	3.815	4.178	3.076	7.146	5.22562	2.01539	0.712549
10	3.475	8.653	3.423	4.909	3.475	3.797	3.877	7.039	4.831	1.96862	0.696012
11	3.886	9.015	3.777	5.621	3.455	3.476	3.411	8.656	5.16212	2.37947	0.84127
12	6.032	9.65	3.777	5.483	3.882	4.009	3.643	9.088	5.6955	2.42993	0.859111
13	4.65	8.032	3.494	4.989	3.127	4.581	3.657	9.958	5.311	2.41658	0.85439
14	4.683	8.478	4.028	5.564	3.603	3.84	4.144	9.252	5.449	2.20248	0.778695
15	4.27	8.92	4.05	5.571	3.92	3.678	3.936	8.812	5.39462	2.21874	0.784442
16	5.531	8.701	4.437	5.635	3.42	4.254	3.226	9.674	5.60975	2.38362	0.842736
17	3.427	9.301	3.944	5.361	3.594	5.31	3.403	9.755	5.51188	2.60098	0.919585
18	3.82	8.77	4.283	5.82	3.265	5.033	3.466	10.192	5.58113	2.57492	0.910372
19	4.665	8.327	3.884	5.871	3.364	4.435	3.596	9.808	5.49375	2.37001	0.837926
20	4.786	8.51	4.233	5.473	3.653	4.329	3.469	9.598	5.50637	2.29524	0.811489
21	4.29	8.786	4.167	5.329	3.822	4.429	3.541	10.273	5.57963	2.52415	0.892421
22	5.319	8.668	3.981	5.722	3.898	5.34	3.974	9.941	5.85538	2.26963	0.802434
23	5.273	8.703	4.264	6.57	4.348	4.771	3.954	10.684	6.07087	2.43483	0.860841
24	5.974	8.946	3.774	5.499	4.194	4.527	4.271	9.478	5.83287	2.2097	0.781248
25	5.418	8.301	3.986	5.588	3.962	4.961	4.254	9.882	5.794	2.167	0.76615
26	5.44	9.125	4.441	5.852	4.407	5.338	4.282	9.574	6.05738	2.1114	0.746494
27	5.308	9.029	4.419	5.804	4.452	5.08	4.317	8.565	5.87175	1.879	0.664327
28	4.949	8.621	4.825	5.709	4.15	4.988	4.808	8.835	5.86062	1.82008	0.643496
29	5.437	9.372	4.635	5.537	3.886	5.172	4.224	10.44	6.08788	2.44147	0.863191
30	5.341	9.759	4.74	5.996	3.791	4.686	3.797	8.36	5.80875	2.16757	0.766351
31	5.394	9.274	4.139	5.783	4.332	4.92	3.476	8.804	5.76525	2.14933	0.759905
32	4.049	9.667	3.503	6.085	4.646	4.872	3.64	8.892	5.66925	2.38026	0.841548
33	5.421	9.061	4.562	5.931	4.012	5.365	4.747	8.169	5.9085	1.78648	0.631615
34	4.266	9.607	4.103	6.135	3.929	5.728	4.081	10.017	5.407	2.05013	0.724829
35	4.274	9.005	4.389	5.787	3.965	5.496	3.986	10.467	5.27171	1.79761	0.635551

## Sheet: Spastin alone
Spastin
time pts		Length					avg	sd	sem
							avg	sd	sem
1	3.322	4.103	3.878	4.449	3.572	3.276	3.8605	0.435575	0.153999
2	4.392	4.154	4.463	4.523	3.258	4.169	4.49012	0.771131	0.272636
3	4.052	4.154	3.26	3.486	3.994	6.439	4.32212	1.04772	0.370425
4	4.507	5.324	3.195	2.88	3.366	5.792	4.29287	1.06856	0.377794
5	4.978	4.567	3.885	4.429	4.25	4.632	4.62925	0.447747	0.158303
6	4.605	5.518	4.369	3.462	5.91	6.053	5.141	0.953473	0.337104
7	5.473	4.904	4.222	3.883	4.612	4.839	4.99975	0.792339	0.280134
8	4.871	5.43	3.548	3.767	5.147	5.33	4.7145	0.734687	0.259751
9	5.675	5.613	3.923	4.452	5.429	4.838	5.14112	0.806154	0.285019
10	5.978	5.094	3.074	4.777	6.129	6.323	5.18037	1.18677	0.419588
11	5.966	6.49	3.539	4.405	5.257	5.517	5.26913	1.04861	0.370739
12	2.958	6.108	3.398	4.913	7.075	4.287	5.04413	1.43902	0.508772
13	2.88	6.28	4.171	5.193	4.709	5.589	5.16075	1.30323	0.46076
14	4.148	6.247	6.423	5.897	5.473	6.333	5.855	0.751444	0.265675
15	5.665	6.444	5.923	4.89	5.354	6.288	5.74625	0.505991	0.178895
16	4.997	7.595	4.936	5.388	5.218	5.864	5.75712	0.892042	0.315384
17	4.355	7.57	4.704	5.007	5.202	5.628	5.528	0.997271	0.352589
18	4.86	5.868	6.312	4.226	3.959	5.709	5.3365	0.878846	0.310719
19	4.905	5.337	4.658	6.018	5.362	6.115	5.74063	0.807721	0.285573
20	3.991	7.11	5.404	7.409	5.956	6.732	6.571	1.41956	0.501889
21	4.397	8.72	4.379	6.82	4.854	6.062	6.05525	1.48257	0.524169
22	4.259	7.319	4.451	6.375	6.071	5.505	5.75663	1.04645	0.369976
23	5.172	9.67	5.671	6.573	6.111	5.674	6.383	1.41563	0.500502
24	3.799	10.421	5.578	5.797	5.764	5.795	6.42563	1.92323	0.679965
25	5.541	10.152	3.058	5.838	8.135	7.602	6.97937	2.13021	0.753142
26	5.568	10.035	4.126	4.377	8.233	6.402	6.705	2.00913	0.710336
27	5.457	10.979	5.04	4.418		6.661	6.69157	2.17354	0.821521
28	6.842	9.906	4.315	5.505		7.181	6.93314	1.79759	0.679424
29	3.839		3.404	5.422		7.476	5.96283	2.08109	0.849603
30	6.036		7.073	6.89		7.451	6.62917	0.616651	0.251747
31	6.039		4.919	5.121		6.524	6.56783	1.55822	0.636142
