# Supplementary material for: Polar cell membrane nanotubes containing microtubules and acidic vesicles render Drosophila eggs fertile
Source: PLoS Biol. 2025 Dec 2;23(12):e3003533. doi: 10.1371/journal.pbio.3003533 (PMC12697985; doi:10.1371/journal.pbio.3003533)
Supplement: S11 Data — Panel C: Downregulation of Slbo in BCs impede polar cell protrusion formation. Panel F: Downregulation of Slbo in PCs does not impede polar cell protrusion formation. Panel I: Downregulation of Slbo in CFCs does not impede polar cell protrusion formation. (XLSX) [file pbio.3003533.s041.xlsx]

## Sheet: Panel C
Fig S7C % of stage14 egg chambers with PC protsrusions in slbo KD in border cells
		Control									slbo Gal4>slbo RNAi
		no. egg chambers formed	total no. of egg chambers	%of egg chambers formed							no. egg chambers formed	total no. of egg chambers	%of egg chambers formed
		126.672	130	97.44							22.425	130	17.25
		134.694	140	96.21							36.744	120	30.62
		165.798	180	92.11							31.772	130	24.44
			Control	slbo rnai
		Mean	95.25	24.1
		Std. Deviation	2.791	6.691
		Std. Error of Mean	1.611	3.863
		nonparametric unpaired t-test
		P value	<0.0001
		P value summary	****
		Significantly different (P < 0.05)?	Yes
		One- or two-tailed P value?	Two-tailed
		t, df	t=17.00, df=4

## Sheet: Panel F
Fig S7F % of stage14 egg chambers with PC protsrusions in slbo KD in polar cells
		Control									upd Gal4>slbo RNAi
		no. egg chambers formed	total no. of egg chambers	%of egg chambers formed							no. egg chambers formed	total no. of egg chambers	%of egg chambers formed
		48.75	50	97.5							70.122	78	89.9
		63.8625	65	98.25							64.324	65	98.96
		69.8625	75	93.15							71.52	75	95.36
		56.844	60	94.74							57.8646	62	93.33
			Control	slbo rnai
		Mean	95.91	94.39
		Std. Deviation	2.38	3.791
		Std. Error of Mean	1.19	1.895
		nonparametric unpaired t-Test
		P value	0.5217
		P value summary	ns
		Significantly different (P < 0.05)?	No
		One- or two-tailed P value?	Two-tailed
		t, df	t=0.6803, df=6

## Sheet: Panel I
Fig S7I % of stage14 egg chambers with PC protsrusions in slbo KD in centripetal cells
		Control									c289b11 Gal4>slbo RNAi
		no. egg chambers formed	total no. of egg chambers	%of egg chambers formed							no. egg chambers formed	total no. of egg chambers	%of egg chambers formed
		82.0313	89	92.17							49.7805	55	90.51
		73.5852	78	94.34							42.912	45	95.36
		50.949	54	94.35							52.2928	56	93.38
		46.8832	49	95.68							49.8744	54	92.36
			Control	slbo rnai
		Mean	94.14	92.9
		Std. Deviation	1.453	2.024
		Std. Error of Mean	0.7267	1.012
		nonparametric unpaired t-Test
		P value	0.3607
		P value summary	ns
		Significantly different (P < 0.05)?	No
		One- or two-tailed P value?	Two-tailed
		t, df	t=0.9894, df=6
