# Supplementary material for: Polar cell membrane nanotubes containing microtubules and acidic vesicles render Drosophila eggs fertile
Source: PLoS Biol. 2025 Dec 2;23(12):e3003533. doi: 10.1371/journal.pbio.3003533 (PMC12697985; doi:10.1371/journal.pbio.3003533)
Supplement: S12 Data — Panel I: Over-expression of Kayak RNAi and Bsk DN in BCs impede polar cell protrusion formation. (XLSX) [file pbio.3003533.s042.xlsx]

## Sheet: Panel I
Fig S9I % of stage14 egg chambers with PC protsrusions in JNK downregulation in BCs
		Control					slbo Gal4>kayak RNAi					slbo Gal4>bsk dn
		no. egg chambers formed	total no. of egg chambers	%of egg chambers formed			no. egg chambers formed	total no. of egg chambers	%of egg chambers formed			no. egg chambers formed	total no. of egg chambers	%of egg chambers formed
		114.816	120	95.68			25.683	70	36.69			30.456	135	22.56
		87.742	95	92.36			27.39	60	45.65			26.299	130	20.23
		70.9275	75	94.57			17.7375	55	32.25			37.464	105	35.68
		62.114	65	95.56			43.3675	95	45.65			21.738	60	36.23
			Control	kayak rnai	bsk dn
		Mean	94.54	40.06	28.68
		Std. Deviation	1.538	6.704	8.463
		Std. Error of Mean	0.7688	3.352	4.231
		Column B	KayakRNAi
		vs.	vs.
		Column A	Control
		nonparametric Unpaired t-Test
		P value	<0.0001
		P value summary	****
		Significantly different (P < 0.05)?	Yes
		One- or two-tailed P value?	Two-tailed
		t, df	t=15.84, df=6
		Column C	BskDN
		vs.	vs.
		Column A	Control
		nonparametric Unpaired t-Test
		P value	<0.0001
		P value summary	****
		Significantly different (P < 0.05)?	Yes
		One- or two-tailed P value?	Two-tailed
		t, df	t=15.32, df=6
