# Supplementary material for: Polar cell membrane nanotubes containing microtubules and acidic vesicles render Drosophila eggs fertile
Source: PLoS Biol. 2025 Dec 2;23(12):e3003533. doi: 10.1371/journal.pbio.3003533 (PMC12697985; doi:10.1371/journal.pbio.3003533)
Supplement: S13 Data — Panel D: Downregulation of Vha-16 in the PCs impede the opening of MP channel at stage 14. Panel E: Downregulation of Vha-16 in the PCs impede hatchability of embryos. Panel J: Downregulation of Mitf in the BCs and the CFCs does not impede opening of VM. (XLSX) [file pbio.3003533.s043.xlsx]

## Sheet: Panel D
Fig S10 D % of stage14 egg chambers with opened micropyle in Vha 16 Rnai background
		Control									upd Gal4>vha 16 rnai
		no. egg chambers opened micropyle	total no. of egg chambers	%of egg chambers opened mp							no. egg chambers opened micropyle	total no. of egg chambers	%of egg chambers opened mp
		133.929	150	89.2857							89.4118	190	47.0588
		165	165	100							107.917	185	58.3333
		124.286	135	92.0635							57.398	125	45.9184
			Control	vha 16 rnai
		Mean	93.78	50.44
		Std. Deviation	5.56	6.862
		Std. Error of Mean	3.21	3.962
		nonparametric unpaired t-Test
		P value	0.0011
		P value summary	**
		Significantly different (P < 0.05)?	Yes
		One- or two-tailed P value?	Two-tailed
		t, df	t=30.77, df=2
		Number of pairs	3

## Sheet: Panel E
Fig S10 E % of embryos hatched in Vha 16 Rnai background
		Control									upd Gal4>bsk dn
		no. embryos hatched	total no. of embryos	%of embryos hatched							no. embryos hatched	total no. of embryos	%of embryos hatched
		54	60	90							42.898	89	48.2
		51.5625	55	93.75							22.64	40	56.6
		71.1525	75	94.87							28.644	55	52.08
		66.625	82	81.25							60.8685	93	65.45
		50.766	60	84.61							26.8	67	40
											21.87	81	27
			Control	vha16 rnai
		Mean	88.9	48.22
		Std. Deviation	5.859	13.42
		Std. Error of Mean	2.62	5.477
		nonparametric unpaired t-Test
		P value	0.0001
		P value summary	***
		Significantly different (P < 0.05)?	Yes
		One- or two-tailed P value?	Two-tailed
		t, df	t=6.257, df=9

## Sheet: Panel J
Fig S10J % of stage14 egg chambers with opened micropyle in mitf Rnai background in BCs and CFCs
Control				109c1Gal4>mitf rnai				Control				c289b11>mitf rnai
no. egg chambers opened micropyle	total no. of egg chambers	%of egg chambers opened mp		no. egg chambers opened micropyle	total no. of egg chambers	%of egg chambers opened mp		no. egg chambers opened micropyle	total no. of egg chambers	%of egg chambers opened mp		no. egg chambers opened micropyle	total no. of egg chambers	%of egg chambers opened mp
65.826	69	95.4		52.925	58	91.25		68.8901	73	94.37		50.7375	55	92.25
65.4265	71	92.15		63.6025	65	97.85		94.1825	101	93.25		59.293	65	91.22
52.9815	55	96.33		65.9295	69	95.55		62.1552	69	90.08		54.0375	55	98.25
55.35	60	92.25		54.03	60	90.05
Mean	94.03	93.68						Mean	92.57	93.91
Std. Deviation	2.15	3.65						Std. Deviation	2.225	3.797
Std. Error of Mean	1.075	1.825						Std. Error of Mean	1.285	2.192
nonparametric unpaired t-Test								nonparametric unpaired t-Test
P value	0.8857							P value	>0.9999
Exact or approximate P value?	Exact							Exact or approximate P value?	Exact
P value summary	ns							P value summary	ns
Significantly different (P < 0.05)?	No							Significantly different (P < 0.05)?	No
One- or two-tailed P value?	Two-tailed							One- or two-tailed P value?	Two-tailed
Sum of ranks in column A,B	19 , 17							Sum of ranks in column D,E	10 , 11
									4
